# Supplementary material for: The Scarlet Alchemy of Survival: Integrated Transcriptomic and Metabolomic Analysis of Leaf Coloration in Endangered Parrotia subaequalis
Source: Plants (Basel). 2025 Jul 29;14(15):2345. doi: 10.3390/plants14152345 (PMC12348515; doi:10.3390/plants14152345)
Supplement: Supplementary file 1 [file plants-14-02345-s001.zip]

Archive with 17 entries (17 files):
- Figure S2.pdf
- Figure S3.pdf
- Supplementary_Table_S1.pdf
- Supplementary_Table_S2.pdf
- Supplementary_Table_S3.pdf
- Supplementary_Table_S4.pdf
- Supplementary_Table_S5.pdf
- Supplementary_Table_S6.pdf
- Supplementary_Table_S7.xlsx
- Supplementary_Table_S8.zip
- Supplementary_Table_S9.zip
- Supplementary_Table_S10.xlsx
- Supplementary_Table_S11.xls
- Supplementary_Table_S12.xlsx
- Supplementary_Table_S13.xls
- Supplementary_Table_S14.xlsx
- Figure S1.pdf
