# Supplementary material for: The Scarlet Alchemy of Survival: Integrated Transcriptomic and Metabolomic Analysis of Leaf Coloration in Endangered Parrotia subaequalis
Source: Plants (Basel). 2025 Jul 29;14(15):2345. doi: 10.3390/plants14152345 (PMC12348515; doi:10.3390/plants14152345)
Supplement: Supplementary file 1 [file plants-14-02345-s001.zip › Supplementary_Table_S7.xlsx]

## Sheet: Sheet2
Sample	raw_reads	raw_bases	clean_reads	clean_bases	error_rate	Q20	Q30	GC_pct
A-1	3.59158e+07	9.8	32650687	9.7	0.01	98.21	94.8	46.15
A-2	3.6787e+07	10	33442762	9.9	0.01	98.19	94.79	45.51
A-3	3.76387e+07	8.9	28952821	8.6	0.0337079	98.27	94.93	46.34
B-1	3.29413e+07	7.8	25339471	7.5	0.0384615	96.94	91.9	46.21
B-2	3.09409e+07	6.6	20627271	6.1	0.0757576	96.79	91.67	46.64
B-3	2.629e+07	6.3	20223082	6	0.047619	96.98	91.99	46.48
C-1	3.02251e+07	6.4	20150099	5.9	0.078125	97.07	92.02	45.56
C-2	3.38801e+07	6.9	21175059	6.3	0.0869565	96.65	91.11	45.96
C-3	3.75787e+07	7.9	25052479	7.4	0.0632911	96.77	91.32	46.26
D-1	2.80914e+07	7.2	23409472	7	0.0277778	97.56	93.17	45.51
D-2	3.6416e+07	8.1	26011443	7.7	0.0493827	97.42	92.86	44.69
D-3	2.70219e+07	6.5	20786100	6.2	0.0461538	97.89	93.82	46.01
