# Supplementary material for: The Scarlet Alchemy of Survival: Integrated Transcriptomic and Metabolomic Analysis of Leaf Coloration in Endangered Parrotia subaequalis
Source: Plants (Basel). 2025 Jul 29;14(15):2345. doi: 10.3390/plants14152345 (PMC12348515; doi:10.3390/plants14152345)
Supplement: Supplementary file 1 [file plants-14-02345-s001.zip › Supplementary_Table_S11.xls]

#ID	name	CK1	CK2	CK3	DE1	DE2	DE3	CK_vs_DE_log2FC	CK_vs_DE_Pvalue	CK_vs_DE_VIP	CK_vs_DE_(FC_1_Pvalue_0.05_VIP_1)_regulated	HMDB_taxonomy	KEGG_annotation	KEGG_pathway_annotation
pme3200	1-methylguanidine	1.08098425495802e-05	1.47063966483723e-05	1.15720921744052e-05	1.49853251511953e-05	2.17093248493149e-05	6.7079907336248e-09	-0.0151319161483499	0.985917397213845	0.0164311785586504	unchanged	--	--	--
pme1974	Pyruvic acid	1.68319008252978e-05	1.24945545924571e-05	8.44426558525834e-06	6.03408913966970e-09	6.54114240521708e-09	6.7079907336248e-09	-10.9357064582721	0.0350992259209163	1.2751294111982	down	Keto acids and derivatives	C00022	Thiamine metabolism(ko00730);;Terpenoid backbone biosynthesis(ko00900);;Alanine, aspartate and glutamate metabolism(ko00250);;Biosynthesis of amino acids(ko01230);;Biosynthesis of secondary metabolites(ko01110);;Phenylalanine metabolism(ko00360);;Valine, leucine and isoleucine biosynthesis(ko00290);;Pyruvate metabolism(ko00620);;Taurine and hypotaurine metabolism(ko00430);;Arginine and proline me…
pme2601	3-Hydroxypropanoic acid	2.30376016346248e-05	2.79100669483109e-05	2.81599263142628e-05	1.17544056440766e-05	1.18416481342446e-05	9.10497942244006e-06	-1.27447999152583	0.00352259546978733	1.32582257515067	down	Hydroxy acids and derivatives	C01013	Pyrimidine metabolism(ko00240);;beta-Alanine metabolism(ko00410);;Carbon metabolism(ko01200);;Propanoate metabolism(ko00640);;Metabolic pathways(ko01100)
pme3033	N,N-Dimethylglycine	0.000133639450867522	0.000356707661541719	0.000269575506704064	0.000137858823210987	0.000170999998344386	9.85105705847989e-05	-0.899514933344614	0.205150655047	0.891510978449197	unchanged	Carboxylic acids and derivatives	C01026	Metabolic pathways(ko01100);;Glycine, serine and threonine metabolism(ko00260)
pme3017	2-Aminoisobutyric acid	0.000863784726631574	0.00119073682826421	0.0013262223975675	0.00111469740040165	0.00137691047629819	0.000743752199252168	-0.0634144705576448	0.843729420855004	0.144465490446729	unchanged	--	--	--
pme3011	γ-Aminobutyric acid	0.000120353976180888	0.00038009885388353	0.00024686854986211	9.14097459225074e-05	8.1495366432999e-05	5.52060184054284e-05	-1.71199195141693	0.144702074798302	1.02722786772223	unchanged	--	--	--
pme2049	2-Hydroxybutanoic acid	7.46754843789015e-05	0.00014084984542721	8.81199041767617e-05	5.20118370209062e-05	0.000139478959887245	4.9691304690085e-05	-0.332263877668513	0.595810441108244	0.385241163944025	unchanged	Hydroxy acids and derivatives	C05984	Propanoate metabolism(ko00640)
mws0576	3-Hydroxybutyrate	0.000412383749953133	0.000381264670054201	0.000336087709987715	0.00021626845930925	0.000350641572599664	0.000273864901684788	-0.426194281522104	0.115704007529397	1.00320866425384	unchanged	--	--	--
pme1975	Malonic acid	0.000495943827412054	0.000522713466908545	0.000453406987004475	0.00027237878376469	0.000433496043065747	0.00037852446377541	-0.440944597111169	0.0958433602634752	1.07107700874913	unchanged	--	C00383	Fatty acid biosynthesis(ko00061);;Pyrimidine metabolism(ko00240);;beta-Alanine metabolism(ko00410);;Fatty acid metabolism(ko01212);;Metabolic pathways(ko01100)
pme0010	L-Serine	0.000641702595631125	0.00046782384683622	0.000387740365219933	0.000396962610868404	0.000985677481106155	0.00032133511610974	0.186573017790782	0.781192884643072	0.203758420068516	unchanged	Carboxylic acids and derivatives	C00065	ABC transporters(ko02010);;Biosynthesis of secondary metabolites(ko01110);;Cyanoamino acid metabolism(ko00460);;Biosynthesis of amino acids(ko01230);;Carbon metabolism(ko01200);;Sphingolipid metabolism(ko00600);;Glycine, serine and threonine metabolism(ko00260);;Monobactam biosynthesis(ko00261);;Cysteine and methionine metabolism(ko00270);;Aminoacyl-tRNA biosynthesis(ko00970);;Sulfur metabolism(k…
mws0255	Cytosine	0.000131274440197301	0.000159385252984759	0.000122155590712889	9.62772444951743e-05	0.000121563497632956	9.85925571382098e-05	-0.38359495835522	0.0871307488388776	1.03816952246252	unchanged	Diazines	C00380	Metabolic pathways(ko01100);;Pyrimidine metabolism(ko00240)
pme2122	Histamine	8.89494681336882e-05	0.00011817525568572	7.53464675554503e-05	7.87783859901321e-05	8.90176801989986e-05	6.36357267606835e-05	-0.287516669350903	0.323702830313281	0.689548658786381	unchanged	Organonitrogen compounds	C00388	Histidine metabolism(ko00340);;Metabolic pathways(ko01100);;Biosynthesis of secondary metabolites(ko01110)
mws0177	2-Furanoic acid	6.15480403591714e-05	7.85471318879863e-05	5.75387274235841e-05	2.17562436202535e-05	8.74478060217465e-06	3.61255114297845e-05	-1.56866164463084	0.0139819390416248	1.23643844601893	down	Furans	C01546	Metabolic pathways(ko01100)
pme0257	Uracil	0.000258592664388656	0.000255581130406912	0.000249982764651515	0.000128687007718689	0.000131229852520666	0.000184685891542765	-0.781351368440152	0.0262769069484192	1.28977475544595	down	Diazines	C00106	Pantothenate and CoA biosynthesis(ko00770);;Metabolic pathways(ko01100);;beta-Alanine metabolism(ko00410);;Pyrimidine metabolism(ko00240)
pme0275	4-Oxopentanoate	1.12267165502067e-05	1.49459772192258e-05	1.19598222276556e-05	6.03408913966970e-09	5.03028386833205e-06	4.62747014097588e-06	-1.98036099814066	0.0111546726334226	1.26170317327249	down	--	--	--
pme0006	L-Proline	0.00829083371912752	0.0284972532581259	0.0150369139268558	0.00559601426812968	0.00453439259465654	0.00366703493438156	-1.90924743679446	0.165316006262607	0.994492313534647	unchanged	Carboxylic acids and derivatives	C00148	Arginine and proline metabolism(ko00330);;ABC transporters(ko02010);;Biosynthesis of amino acids(ko01230);;Aminoacyl-tRNA biosynthesis(ko00970);;Biosynthesis of secondary metabolites(ko01110);;Carbapenem biosynthesis(ko00332);;Metabolic pathways(ko01100)
mws0376	Fumaric acid	0.000144690698884132	0.000214157221883897	0.00015952616818575	0.000125381667778848	0.000168739670246583	0.000247204365180149	0.0625032850811831	0.864449642642999	0.125089652123155	unchanged	Carboxylic acids and derivatives	C00122	Metabolic pathways(ko01100);;Nicotinate and nicotinamide metabolism(ko00760);;Citrate cycle (TCA cycle)(ko00020);;Tyrosine metabolism(ko00350);;Pyruvate metabolism(ko00620);;Arginine biosynthesis(ko00220);;Butanoate metabolism(ko00650);;Carbon metabolism(ko01200);;Phenylalanine metabolism(ko00360);;Biosynthesis of secondary metabolites(ko01110);;Oxidative phosphorylation(ko00190);;Alanine, aspart…
mws0823	3-Methyl-2-Oxobutanoic acid	7.82262699842382e-05	0.000104127705607195	7.03657862863025e-05	1.22029396034587e-05	1.82635963889667e-05	1.76420156294332e-05	-2.39317321208804	0.0187514747443944	1.30685889483763	down	Keto acids and derivatives	C00141	Biosynthesis of amino acids(ko01230);;Biosynthesis of secondary metabolites(ko01110);;Valine, leucine and isoleucine biosynthesis(ko00290);;Pantothenate and CoA biosynthesis(ko00770);;2-Oxocarboxylic acid metabolism(ko01210);;Valine, leucine and isoleucine degradation(ko00280);;Metabolic pathways(ko01100);;Glucosinolate biosynthesis(ko00966)
pme3193	N-Acetylglycine	1.83566242942561e-05	2.01472286302101e-05	1.18133922607366e-05	6.30448337856178e-06	1.60948442848369e-05	6.15450696487038e-06	-0.817368433507895	0.160100637676558	0.902368145064309	unchanged	--	--	--
pmb1096	Indole	5.61662787510828e-06	1.73054180196846e-05	9.38100489476019e-06	6.03408913966970e-09	6.54114240521708e-09	6.7079907336248e-09	-10.7101085581803	0.0890014360794033	1.15012423043479	unchanged	Indoles and derivatives	C00463	Phenylalanine, tyrosine and tryptophan biosynthesis(ko00400);;Metabolic pathways(ko01100);;Benzoxazinoid biosynthesis(ko00402);;Biosynthesis of secondary metabolites(ko01110);;Tryptophan metabolism(ko00380)
mws2628	N-Methyl-4-aminobutyric acid	1.51436973560938e-05	1.57010838398622e-05	1.7782991405063e-05	6.03408913966970e-09	6.54114240521708e-09	6.7079907336248e-09	-11.3002186450419	0.00244801504153874	1.35818774221531	down	--	--	--
mws0191	Betaine	0.00451335584678343	0.00472551284886097	0.0043084439773554	0.00158703248916802	0.00304700949107023	0.0111136499810088	0.217133699264536	0.827618070638533	0.168549023764819	unchanged	Carboxylic acids and derivatives	C00719	Metabolic pathways(ko01100);;ABC transporters(ko02010);;Glycine, serine and threonine metabolism(ko00260)
mws0256	L-Valine	0.0014743716288826	0.00405982111984665	0.00255767779541768	0.00158146771807254	0.0023429645301887	0.001640849066675	-0.540018624426145	0.380271471249884	0.644558957462999	unchanged	Carboxylic acids and derivatives	C00183	Aminoacyl-tRNA biosynthesis(ko00970);;2-Oxocarboxylic acid metabolism(ko01210);;Valine, leucine and isoleucine degradation(ko00280);;Penicillin and cephalosporin biosynthesis(ko00311);;Glucosinolate biosynthesis(ko00966);;Metabolic pathways(ko01100);;ABC transporters(ko02010);;Biosynthesis of secondary metabolites(ko01110);;Biosynthesis of amino acids(ko01230);;Cyanoamino acid metabolism(ko00460)…
mws0192	Succinic acid	0.046831570737053	0.0424175261583852	0.0364373442329894	0.0142712912696677	0.00903113728080304	0.0134279067841094	-1.77478504977484	0.00294668690655726	1.33037620748076	down	Carboxylic acids and derivatives	C00042	Carbon metabolism(ko01200);;Butanoate metabolism(ko00650);;Phenylalanine metabolism(ko00360);;Propanoate metabolism(ko00640);;Pyruvate metabolism(ko00620);;Lysine degradation(ko00310);;Oxidative phosphorylation(ko00190);;Alanine, aspartate and glutamate metabolism(ko00250);;Biosynthesis of secondary metabolites(ko01110);;Nicotinate and nicotinamide metabolism(ko00760);;Citrate cycle (TCA cycle)(k…
pme2923	Acetoxyacetic acid	0.000243923059033275	1.67439010567468e-05	2.27090192358538e-05	6.03408913966970e-09	6.54114240521708e-09	6.7079907336248e-09	-13.8430837014192	0.333734901295129	0.730555875790884	unchanged	--	--	--
mws0147	3-Hydroxy-3-methyl butyric acid	0.000108574697229851	0.000340739188671886	0.000107265106752952	0.000523309732909599	0.000197026477181144	0.000143752241421579	0.634592542857835	0.51565179967925	0.46487818129705	unchanged	--	--	--
pme3096	Aminomalonic acid	0.00190693970953274	0.00157866483294527	0.00131353867508085	0.000487634857007174	0.000306605148340542	0.000464371838519733	-1.93094344283589	0.0134760243945922	1.3056999962206	down	--	--	--
mws0230	L-Threonine	0.00108502766029743	0.00220734992021169	0.00103985900451525	0.00120909737272004	0.00224869940019352	0.000685362866577483	-0.0643806215372165	0.921218045477339	0.0760246946305244	unchanged	Carboxylic acids and derivatives	C00188	Metabolic pathways(ko01100);;Porphyrin and chlorophyll metabolism(ko00860);;Glycine, serine and threonine metabolism(ko00260);;Monobactam biosynthesis(ko00261);;Aminoacyl-tRNA biosynthesis(ko00970);;Valine, leucine and isoleucine biosynthesis(ko00290);;ABC transporters(ko02010);;Biosynthesis of secondary metabolites(ko01110);;Biosynthesis of amino acids(ko01230)
pmp001287	N-Benzylmethylene isomethylamine	0.00221384616332734	0.00219686827023685	0.00178861111000764	0.0018597062728462	0.00151936202201181	0.00197229834214644	-0.212203890469369	0.219991687287344	0.802044053001929	unchanged	--	--	--
pma0134	D-(-)-Threose	3.02339912454407e-05	2.92876552307184e-05	3.22022183587885e-05	2.97245935563618e-06	5.00092140686863e-06	6.62876190973765e-06	-2.65111706379286	6.29516913036327e-05	1.35742613191099	down	--	--	--
mws0491	Phenethylamine	0.000256903371052784	0.0208189098734957	0.0722724694471005	3.44217967244202e-05	0.001593567648631	1.52636602482114e-05	-5.82799686501307	0.289615053138026	0.790237786207724	unchanged	Benzene and substituted derivatives	C05332	Phenylalanine metabolism(ko00360);;Metabolic pathways(ko01100)
mws0628	4-Hydroxybenzaldehyde	0.000194497605625657	0.000157310314112189	0.00010440869120108	7.43332736572421e-05	4.85919665475559e-05	4.12049510797459e-05	-1.4748783334886	0.0506908422401838	1.18454822944114	unchanged	Organooxygen compounds	C00633	Metabolic pathways(ko01100)
mws0133	Nicotinamide	0.000391436512588317	0.000403393786174552	0.000364600305658923	6.50823445517796e-05	6.02068550784197e-05	9.32485245204221e-05	-2.40746222725275	3.76424787665256e-05	1.35873293344406	down	Pyridines and derivatives	C00153	Nicotinate and nicotinamide metabolism(ko00760);;Metabolic pathways(ko01100)
pme0490	Nicotinic acid	5.49249206158837e-05	7.54539755892886e-05	4.2630713115495e-05	3.82306478802495e-05	6.17578326220567e-05	6.38250411658325e-05	-0.0787977240833545	0.820176296307118	0.168250385193938	unchanged	Pyridines and derivatives	C00253	Biosynthesis of secondary metabolites(ko01110);;Tropane, piperidine and pyridine alkaloid biosynthesis(ko00960);;Nicotinate and nicotinamide metabolism(ko00760);;Metabolic pathways(ko01100)
pme1216	2-Picolinic acid	2.68346971069984e-05	3.30417972115029e-05	3.12576419524657e-05	2.75657305530577e-05	4.34789735674779e-05	3.58355771636311e-05	0.229932256620455	0.376696910580313	0.636405522672668	unchanged	Pyridines and derivatives	C10164	Tryptophan metabolism(ko00380);;Metabolic pathways(ko01100)
mws0236	2-Aminoethanesulfonic acid	3.49433051191853e-06	3.02823424222083e-06	3.09008478077193e-06	8.8231792308948e-06	7.18718923677235e-06	7.26691542819649e-06	1.27591668654539	0.00935385997448909	1.32726669683065	up	Organic sulfonic acids and derivatives	C00245	ABC transporters(ko02010);;Taurine and hypotaurine metabolism(ko00430);;Sulfur metabolism(ko00920);;Metabolic pathways(ko01100)
pmb0302	2-Aminoethylphosphonate	0.000157812693570521	0.000124004336539075	0.000103085665514058	2.64252877056602e-05	1.28351749862371e-05	1.6261660202914e-05	-2.79335913924434	0.0157210362984975	1.30820847098358	down	Organic phosphonic acids and derivatives	C03557	ABC transporters(ko02010);;Phosphonate and phosphinate metabolism(ko00440);;Metabolic pathways(ko01100)
pmp001086	5-Hydroxymethylfurfural	3.57868619204532e-05	4.43716051894089e-05	2.10240434193346e-05	0.000163845633772498	0.000540458257263058	0.000175004024917234	3.11940851595094	0.170608829149193	0.984031508136075	unchanged	--	--	--
mws0251	Thymine	2.36610053688951e-05	2.80619439173341e-05	1.78077401318663e-05	1.79889606340531e-05	1.40481935056045e-05	1.674165420652e-05	-0.511395380470978	0.132363296785426	1.00453295998285	unchanged	Diazines	C00178	Pyrimidine metabolism(ko00240);;Metabolic pathways(ko01100)
mws0263	L-PyroglutamicAcid	1.6292416824487e-05	3.25519405085971e-05	1.8766753295491e-05	6.03408913966970e-09	3.45474070099543e-06	3.00734131234474e-06	-3.38584286560056	0.0508797570852129	1.21818802259454	unchanged	--	--	--
Rfmb319	Pipecolic acid	0.0022408748567013	0.00303967849270356	0.00229781616398388	7.06591838255321e-05	9.41415750830853e-05	5.93985126139439e-05	-5.07903399026636	0.0107446596492493	1.33636604224403	down	Carboxylic acids and derivatives	C00408	Tropane, piperidine and pyridine alkaloid biosynthesis(ko00960);;Metabolic pathways(ko01100);;Lysine degradation(ko00310);;Biosynthesis of secondary metabolites(ko01110)
mws0425	Citraconic acid	0.000118370418844574	0.000208231880979753	0.000158742458503648	3.42830126742078e-05	3.47400073141079e-05	8.27915122990047e-05	-1.67670001324404	0.0299725852949345	1.1959425412587	down	Fatty Acyls	C02226	2-Oxocarboxylic acid metabolism(ko01210);;C5-Branched dibasic acid metabolism(ko00660);;Carbon metabolism(ko01200);;Valine, leucine and isoleucine biosynthesis(ko00290);;Glyoxylate and dicarboxylate metabolism(ko00630);;Metabolic pathways(ko01100)
mws0712	N-Propionylglycine	9.97598556166025e-06	8.99539479065237e-06	1.13276984972234e-05	3.1446990778563e-06	6.50138679526537e-06	9.59168141677973e-06	-0.655332562126948	0.176893154035277	0.929776739029309	unchanged	--	--	--
mws1570	Cis-4-Hydroxy-D-proline	0.00602478294238839	0.0131341491521463	0.00691201003705404	0.000106072582531905	0.000260221180751547	0.00014776212921568	-5.66437367865084	0.0624755469578999	1.20931366673843	unchanged	Carboxylic acids and derivatives	C03440	Metabolic pathways(ko01100);;Arginine and proline metabolism(ko00330)
mws0216	Trans-4-Hydroxy-L-proline	0.000283594205759566	0.000200242296764237	0.000230297214873455	6.12486865850428e-05	9.34002456104941e-05	3.50358356017223e-05	-1.91259040476307	0.0059214358548928	1.29364139640204	down	Carboxylic acids and derivatives	C01157	Metabolic pathways(ko01100);;Arginine and proline metabolism(ko00330);;ABC transporters(ko02010)
mws0227	L-Leucine	0.00247519619038681	0.00621123325498853	0.00435196048865106	0.00333188993205584	0.00590287226518801	0.00354733456640154	-0.0286412130210082	0.95301791320203	0.0455334810915158	unchanged	Carboxylic acids and derivatives	C00123	Valine, leucine and isoleucine biosynthesis(ko00290);;Biosynthesis of secondary metabolites(ko01110);;Biosynthesis of amino acids(ko01230);;ABC transporters(ko02010);;Metabolic pathways(ko01100);;Glucosinolate biosynthesis(ko00966);;Valine, leucine and isoleucine degradation(ko00280);;Aminoacyl-tRNA biosynthesis(ko00970);;2-Oxocarboxylic acid metabolism(ko01210)
pmp001198	6-Deoxyfagomine	0.00102228403620313	0.00244072706556986	0.00165929901246082	0.00117195420179363	0.00197418945725457	0.00146137304793535	-0.152805201917528	0.739280439329334	0.246105321163237	unchanged	--	--	--
pme0274	6-Aminocaproic acid	0.000474070203379179	0.000283432371768629	0.00035995991938332	0.00112254171628322	0.00176799811277012	0.00104257082646604	1.81544436519137	0.0481993651311042	1.21754341359793	up	Fatty Acyls	C02378	Metabolic pathways(ko01100)
pme3034	Ethylmalonate	1.6607388291627e-05	1.33288083659647e-05	1.46873381607604e-05	2.90561505705561e-05	3.02135367696977e-05	1.03541563635017e-05	0.641776662649249	0.324070337693146	0.734715844718873	unchanged	--	--	--
mws0473	2-Methylsuccinic acid	0.00036630418721721	0.000395928284457778	0.000360331150285368	0.000873132698510205	0.000876004326778683	0.00030193411624349	0.869580319772093	0.246105380727156	0.857476639143972	unchanged	--	--	--
mws0001	L-Asparagine	0.000777499982501891	0.00127608740663076	0.00101120204127103	0.000581049261432749	0.000440487797503324	0.000144423040494942	-1.39426953682501	0.0311489167839708	1.16548945670963	down	Carboxylic acids and derivatives	C00152	Biosynthesis of secondary metabolites(ko01110);;Aminoacyl-tRNA biosynthesis(ko00970);;Biosynthesis of amino acids(ko01230);;Cyanoamino acid metabolism(ko00460);;Alanine, aspartate and glutamate metabolism(ko00250);;Metabolic pathways(ko01100)
mws0972	6-Hydroxyhexanoic acid	1.71730290924772e-05	1.42496961851828e-05	2.23140708039524e-05	8.20904304734619e-05	8.93083976392305e-05	1.94203785061475e-05	1.82822417889771	0.174356305915467	0.975448951099072	unchanged	--	--	--
mws0341	(S)-(-)-2-Hydroxyisocaproic acid	0.000122969656184819	0.000331947437366459	0.000165084319746972	6.41846061786666e-05	0.000149007223990845	3.62082433154992e-05	-1.31380961388474	0.184487169664262	0.889216618577024	unchanged	--	--	--
pme2527	L-Ornithine	3.09053491131164e-05	5.7362433821491e-05	4.74422780848208e-05	2.92546050578164e-05	2.51274351528411e-05	6.37974638705943e-06	-1.15929148496871	0.0755522712756282	1.04750383441697	unchanged	Carboxylic acids and derivatives	C00077	Arginine biosynthesis(ko00220);;Glutathione metabolism(ko00480);;Biosynthesis of secondary metabolites(ko01110);;Biosynthesis of amino acids(ko01230);;ABC transporters(ko02010);;Metabolic pathways(ko01100);;2-Oxocarboxylic acid metabolism(ko01210);;D-Arginine and D-ornithine metabolism(ko00472);;Arginine and proline metabolism(ko00330)
mws0219	L-Aspartic Acid	0.00452752411347139	0.00322086129941151	0.00463254917878256	0.000154338591105774	0.000278231126173911	0.00010460738882936	-4.52657859221525	0.0121458214871654	1.32966948405916	down	Carboxylic acids and derivatives	C00049	Nicotinate and nicotinamide metabolism(ko00760);;Metabolic pathways(ko01100);;Histidine metabolism(ko00340);;Glycine, serine and threonine metabolism(ko00260);;Aminoacyl-tRNA biosynthesis(ko00970);;2-Oxocarboxylic acid metabolism(ko01210);;Alanine, aspartate and glutamate metabolism(ko00250);;ABC transporters(ko02010);;Biosynthesis of secondary metabolites(ko01110);;Cyanoamino acid metabolism(ko0…
mws0275	L-(-)-Malic acid	0.000859948395959142	0.000794241679062892	0.000453241995492453	0.000854561113046999	0.00037961156551877	0.00152494989344404	0.388723419692852	0.590852384092573	0.400698360460888	unchanged	Hydroxy acids and derivatives	C00149	Pyruvate metabolism(ko00620);;Glyoxylate and dicarboxylate metabolism(ko00630);;Metabolic pathways(ko01100);;Carbon metabolism(ko01200);;Citrate cycle (TCA cycle)(ko00020);;Carbon fixation in photosynthetic organisms(ko00710);;Biosynthesis of secondary metabolites(ko01110)
pme0040	Adenine	0.00147764122888751	0.00255388610305333	0.00231617146969626	0.000220478912620042	0.00021550157050788	0.000335734936217921	-3.04009283682956	0.0280185719374137	1.28659388984167	down	Imidazopyrimidines	C00147	Metabolic pathways(ko01100);;Zeatin biosynthesis(ko00908);;Purine metabolism(ko00230)
pme1173	Allopurinol	1.81822456273273e-05	1.7066907004951e-05	1.29054298309286e-05	1.89329603572369e-06	1.9589267916424e-06	7.07424702768071e-06	-2.13984572605969	0.00624547809958403	1.27707234223809	down	--	--	--
pme2268	Trigonelline	0.00785761171847641	0.00622224968302331	0.00509638156695289	0.000851477023042279	0.00196415970556657	0.000750549629862241	-2.42686609250232	0.0110707994361268	1.29295854984398	down	--	C01004	Nicotinate and nicotinamide metabolism(ko00760)
mws1078	Anthranilic Acid	1.00092264950435e-05	1.2097749271981e-05	1.62021664805074e-05	6.85271389961822e-06	2.1441138010701e-05	1.27265490862937e-05	0.0986528712355197	0.858380936892097	0.130683239227296	unchanged	Benzene and substituted derivatives	C00108	Phenylalanine, tyrosine and tryptophan biosynthesis(ko00400);;Biosynthesis of various secondary metabolites - part 2(ko00998);;Acridone alkaloid biosynthesis(ko01058);;Metabolic pathways(ko01100);;Biosynthesis of amino acids(ko01230);;Biosynthesis of secondary metabolites(ko01110);;Tryptophan metabolism(ko00380)
pme1002	L-Tyramine	0.000122402925517301	2.4087473375854e-05	0.000241444453904405	6.03408913966970e-09	6.54114240521708e-09	6.7079907336248e-09	-14.2961806257308	0.175876761824862	0.976789240114561	unchanged	--	--	--
Lmgn001670	Salicylic acid	4.68751654037852e-05	2.58094587288634e-05	3.96804586411612e-05	4.45288960333669e-05	3.3705780020483e-05	3.81080953577225e-05	0.0501877856718568	0.860702914034201	0.132152650164041	unchanged	Benzene and substituted derivatives	C00805	Biosynthesis of secondary metabolites(ko01110);;Plant hormone signal transduction(ko04075);;Phenylalanine metabolism(ko00360);;Metabolic pathways(ko01100)
mws0749	4-Hydroxybenzoic acid	0.00043572869398822	0.000967595334973305	0.000423945690139143	0.000482170654064028	0.000168536168038421	0.000113625909704567	-1.25741688379271	0.183729781656428	0.873549688983734	unchanged	Benzene and substituted derivatives	C00156	Biosynthesis of secondary metabolites(ko01110);;Ubiquinone and other terpenoid-quinone biosynthesis(ko00130);;Metabolic pathways(ko01100);;Folate biosynthesis(ko00790)
Hmgn001653	3,4-Dihydroxybenzaldehyde	0.000311549285801582	0.000266511993952102	0.000234349818887482	0.000318351838465485	0.000105755736820349	8.82995180236144e-05	-0.664919501737522	0.307527666049521	0.740539581933494	unchanged	Organooxygen compounds	C16700	Isoquinoline alkaloid biosynthesis(ko00950)
mws0336	Urocanic acid	5.81901611541246e-05	6.86655028964e-05	3.80171379605949e-05	3.59028303810347e-05	0.000143498128498451	6.42081419699528e-05	0.563214604619634	0.504927270347434	0.494186873108496	unchanged	Azoles	C00785	Metabolic pathways(ko01100);;Histidine metabolism(ko00340)
mws2368	Tyrosol	1.45159341551503e-05	8.88319835367679e-06	5.69530075559079e-06	3.41120468152505e-05	2.0159800892879e-05	1.43655348222094e-05	1.23825139321423	0.140018051884888	0.979385606455896	unchanged	Phenols	C06044	Metabolic pathways(ko01100);;Tyrosine metabolism(ko00350)
pme3207	Trans,trans-Muconic acid	0.000131394325530815	8.77592187485267e-05	0.00012523886959379	0.000213244710195927	0.000903331766160478	0.000287966588871475	2.02797559102641	0.247107117463807	0.853830680274606	unchanged	Fatty Acyls	C02480	Metabolic pathways(ko01100)
pmb0764	4-Methyl-5-thiazoleethanol	7.18069553079236e-06	9.30246435267039e-06	6.9978056233052e-06	0.000183174832649906	0.000296248339532281	2.89256013756939e-05	4.43625502037727	0.172256588213509	0.98324372125579	unchanged	Azoles	C04294	Thiamine metabolism(ko00730);;Metabolic pathways(ko01100)
Rfmb320	1,2-N-Methylpipecolic acid	0.00165943098916074	0.00150604197240531	0.00184604878013012	0.000502706670769371	0.000954134638840998	0.00151958350085714	-0.751668292406541	0.136867762733433	1.00697101412055	unchanged	--	--	--
pme0295	4-Acetamidobutyric acid	0.000113542309503984	0.000187482492254049	6.51840216118785e-05	0.000316078998222876	0.000194671665915266	0.000160596751486015	0.874392988439981	0.165683316469718	0.890407774709507	unchanged	Carboxylic acids and derivatives	C02946	Metabolic pathways(ko01100);;Arginine and proline metabolism(ko00330)
mws0567	4-Guanidinobutyric acid	0.00205799522975977	0.00118335689103702	0.00124341728247173	0.000387737159028198	0.00044542272605126	0.000727481595061609	-1.52289465604702	0.0603666184457187	1.16211497855687	unchanged	Carboxylic acids and derivatives	C01035	Arginine and proline metabolism(ko00330);;Metabolic pathways(ko01100)
pme2380	α-Ketoglutaric acid	0.008088663452157	0.00490305916476132	0.00623018261362536	0.000284681621066128	0.000398050319165477	0.000799294362526582	-3.69710838207913	0.0210736988825958	1.30145468559797	down	Keto acids and derivatives	C00026	Pentose and glucuronate interconversions(ko00040);;Citrate cycle (TCA cycle)(ko00020);;C5-Branched dibasic acid metabolism(ko00660);;Lysine biosynthesis(ko00300);;Carbon metabolism(ko01200);;Butanoate metabolism(ko00650);;Arginine biosynthesis(ko00220);;Taurine and hypotaurine metabolism(ko00430);;Ascorbate and aldarate metabolism(ko00053);;2-Oxocarboxylic acid metabolism(ko01210);;Histidine meta…
mws1012	Coumarin	0.00240010437694061	0.00149449076631059	0.00306966708115927	4.36888167342552e-05	0.000694494892969915	0.000331620701901298	-2.70262346748824	0.0353018927044293	1.21930650476616	down	Coumarins and derivatives	C05851	Phenylpropanoid biosynthesis(ko00940);;Biosynthesis of secondary metabolites(ko01110)
Wmzn000227	2,2-Dimethylsuccinic acid	6.59521915657907e-06	5.9576414989646e-06	5.95279063403928e-06	8.1500430646472e-06	2.28845501014522e-05	6.32742405933715e-06	1.0136064393185	0.353247955770987	0.697954376204014	unchanged	--	--	--
mws0208	Adipic Acid	0.000103382572422047	6.80226996683511e-05	8.79745054067928e-05	1.56028136064881e-05	1.67126188453296e-05	8.26871657764817e-06	-2.67607773604714	0.0145112297069268	1.31125926241554	down	Fatty Acyls	C06104	Metabolic pathways(ko01100)
pme0193	L-Glutamine	0.00873342857312606	0.00319102068366681	0.000528973099510303	0.0143852685089726	0.0280840315199992	0.0108326597025003	2.09764630950959	0.106009562731524	1.0370258974159	unchanged	Carboxylic acids and derivatives	C00064	Arginine biosynthesis(ko00220);;Biosynthesis of amino acids(ko01230);;ABC transporters(ko02010);;Alanine, aspartate and glutamate metabolism(ko00250);;Metabolic pathways(ko01100);;Glyoxylate and dicarboxylate metabolism(ko00630);;Vitamin B6 metabolism(ko00750);;Aminoacyl-tRNA biosynthesis(ko00970);;Pyrimidine metabolism(ko00240);;Nitrogen metabolism(ko00910);;Purine metabolism(ko00230)
pme0026	L-Lysine	0.00911869644037178	0.00345798189118926	0.00697429433284215	0.0156054954238835	0.0307346477813133	0.011409546905592	1.562572821283	0.154387673083071	0.983436865000168	unchanged	Carboxylic acids and derivatives	C00047	ABC transporters(ko02010);;Lysine biosynthesis(ko00300);;Biosynthesis of amino acids(ko01230);;Biosynthesis of secondary metabolites(ko01110);;Tropane, piperidine and pyridine alkaloid biosynthesis(ko00960);;Lysine degradation(ko00310);;2-Oxocarboxylic acid metabolism(ko01210);;Aminoacyl-tRNA biosynthesis(ko00970);;Biotin metabolism(ko00780);;Metabolic pathways(ko01100)
pme0014	L-Glutamic acid	0.000570043862190091	0.000511215738619818	0.000450416515849086	0.000127500303521221	0.000181705668080925	8.38871507854968e-05	-1.96216823432496	0.00123989571836222	1.32995065798096	down	Carboxylic acids and derivatives	C00025	2-Oxocarboxylic acid metabolism(ko01210);;Aminoacyl-tRNA biosynthesis(ko00970);;Taurine and hypotaurine metabolism(ko00430);;Arginine and proline metabolism(ko00330);;Glyoxylate and dicarboxylate metabolism(ko00630);;Metabolic pathways(ko01100);;Histidine metabolism(ko00340);;Biosynthesis of amino acids(ko01230);;Cyanoamino acid metabolism(ko00460);;Biosynthesis of secondary metabolites(ko01110);…
mws1050	O-Acetylserine	0.000516313435442669	0.000869730950004137	0.000288106115897974	0.000222128230318219	0.000191953457849098	0.000173476093694575	-1.51062658597095	0.164750490423026	0.997765335462655	unchanged	Carboxylic acids and derivatives	C00979	Sulfur metabolism(ko00920);;Cysteine and methionine metabolism(ko00270);;Sulfur relay system(ko04122);;Zeatin biosynthesis(ko00908);;Metabolic pathways(ko01100);;Biosynthesis of amino acids(ko01230);;Biosynthesis of secondary metabolites(ko01110);;Carbon metabolism(ko01200)
pmb2826	Citramalate	1.85593394945608e-05	3.52675434969765e-05	2.08178040293078e-05	3.53128305540448e-06	2.46332155044469e-06	8.32908849425079e-06	-2.3816360645472	0.0492697642085824	1.1961266452793	down	--	--	--
pmp001285	Phthalic anhydride	0.000785139947846707	0.000858318786205	0.000700966438823175	0.000592909598863944	0.000738349618828892	0.000921752460030421	-0.0573794419161359	0.792214643596008	0.196753290851509	unchanged	--	--	--
pme3154	(Rs)-Mevalonic acid	0.000354272059199126	0.000364697245757235	0.000181428791406598	6.03408913966970e-09	6.54114240521708e-09	6.7079907336248e-09	-15.5109292362248	0.0370433253252719	1.27055049478415	down	--	--	--
pme1210	L-Methionine	0.000341139165846055	0.000839569467423475	0.00050918443003723	0.000715039563050859	0.00127959281318058	0.00109519128710981	0.870592550244268	0.103961736363826	0.987989136948361	unchanged	Carboxylic acids and derivatives	C00073	Biosynthesis of amino acids(ko01230);;2-Oxocarboxylic acid metabolism(ko01210);;Biosynthesis of secondary metabolites(ko01110);;Cysteine and methionine metabolism(ko00270);;Aminoacyl-tRNA biosynthesis(ko00970);;Metabolic pathways(ko01100);;Glucosinolate biosynthesis(ko00966)
mws0847	1-Methyladenine	1.18664682845016e-05	2.88651805633652e-05	2.63635812271291e-05	3.48287625141735e-05	3.53890339994255e-05	2.93526767857346e-05	0.569507781684754	0.167919439241432	0.945849684130151	unchanged	--	--	--
mws0262	L-Tartaric acid	2.71856341741925e-05	4.24260826073442e-05	3.49462334430954e-05	5.48371316469693e-05	4.48562474405764e-05	5.81016344054431e-05	0.593748851585226	0.0408515718611313	1.13619394144784	up	Organooxygen compounds	C00898	Glyoxylate and dicarboxylate metabolism(ko00630);;Metabolic pathways(ko01100)
mws1499	D-(-)-Arabinose	4.59095435356672e-05	6.06267190993697e-05	4.87168375151866e-05	0.00010110451580691	9.8124404014262e-05	3.88847316182155e-05	0.617028258019809	0.30454798891136	0.754763427050354	unchanged	--	--	--
mws0921	p-Coumaryl alcohol	9.80880001474231e-09	1.07233696579331e-05	9.28077255120715e-09	5.21338597123973e-05	2.12369090089381e-05	9.52162018022853e-06	2.94791533910458	0.192636573400908	0.920055886884576	unchanged	Cinnamyl alcohols	C02646	Biosynthesis of secondary metabolites(ko01110);;Ubiquinone and other terpenoid-quinone biosynthesis(ko00130);;Tyrosine metabolism(ko00350);;Metabolic pathways(ko01100);;Isoquinoline alkaloid biosynthesis(ko00950);;Biosynthesis of various secondary metabolites - part 2(ko00998);;Phenylpropanoid biosynthesis(ko00940)
pme1109	Guanine	0.000289642965768657	0.00062412877819572	0.000923405932936607	0.000151911546362929	0.000157459833565587	0.000532338691297427	-1.12609587426022	0.218365715651968	0.814198583424451	unchanged	Imidazopyrimidines	C00242	Metabolic pathways(ko01100);;Purine metabolism(ko00230)
pme0183	2-Hydroxy-6-aminopurine	0.000112594125502559	0.00011140496544687	0.000213705255945797	7.19598652623054e-05	9.0791056584413e-05	0.000144236707419008	-0.51177619139642	0.349518273202645	0.647285992636823	unchanged	--	--	--
pme0256	Xanthine	9.32053974734181e-05	9.59627141880187e-05	6.76506447165993e-05	2.27585728717875e-05	4.81813281632284e-05	5.07496765613903e-05	-1.0775449612339	0.023812390122159	1.19136129559623	down	Imidazopyrimidines	C00385	Metabolic pathways(ko01100);;Purine metabolism(ko00230);;Caffeine metabolism(ko00232);;Biosynthesis of secondary metabolites(ko01110)
mws0182	p-Hydroxyphenyl acetic acid	9.80880001474231e-09	9.62600507893458e-09	9.28077255120715e-09	1.4165359482549e-05	2.1135157904857e-05	7.50176963710373e-06	10.5416385864718	0.068471810458614	1.19346961692107	unchanged	--	--	--
mws0458	Vanillin	5.2275454745235e-05	6.93382536958055e-05	7.52309734970353e-05	3.18197633965249e-05	2.99802360239116e-05	2.2528414212727e-05	-1.2229670162393	0.0199870050365562	1.26811616082924	down	Phenols	C00755	Biosynthesis of secondary metabolites(ko01110);;Biosynthesis of various secondary metabolites - part 2(ko00998);;Metabolic pathways(ko01100)
mws0145	2-Methoxybenzoic acid	9.80880001474231e-09	9.62600507893458e-09	9.28077255120715e-09	5.74545854248883e-06	3.63694785666075e-05	2.21848160207047e-06	10.5923453195309	0.306337697646081	0.764958640843953	unchanged	--	--	--
pme0513	Xylitol	8.44690262602876e-06	7.36913471037237e-06	5.47184037649672e-06	1.71703358741045e-05	6.54114240521708e-09	9.28236851072925e-06	0.313739796432159	0.763064287703555	0.233628283353892	unchanged	Organooxygen compounds	C00379	Metabolic pathways(ko01100);;Pentose and glucuronate interconversions(ko00040);;ABC transporters(ko02010)
mws0213	Ribitol	2.20774290998483e-05	2.08991265824869e-05	1.69900009504099e-05	6.60652306271969e-05	5.5575726255526e-05	2.11167548294509e-05	1.25133864284028	0.177640210266338	0.969278686147315	unchanged	Organooxygen compounds	C00474	Pentose and glucuronate interconversions(ko00040);;Riboflavin metabolism(ko00740);;Metabolic pathways(ko01100)
mws0183	Protocatechuic acid	0.000443924491333871	0.000492862155602649	0.000358361564110612	0.000330332857679473	0.00028843530832605	9.41652832540175e-05	-0.86127788729755	0.0984322289657339	1.04064192698785	unchanged	Benzene and substituted derivatives	C00230	Biosynthesis of secondary metabolites(ko01110);;Metabolic pathways(ko01100)
mws0639	2,3-Dihydroxybenzoic Acid	0.00049560596874488	0.00060226705110534	0.000461151276099982	0.000350882283471793	0.000268833684918416	0.000120304087146042	-1.0750071359223	0.0348851258994272	1.17952833975195	down	Benzene and substituted derivatives	C00196	Biosynthesis of secondary metabolites(ko01110)
mws0885	2,4-Dihydroxybenzoic acid	9.80880001474231e-09	9.62600507893458e-09	9.28077255120715e-09	0.00158924498851923	0.00227173875733189	0.000206270715058963	17.1118621444545	0.155349697306185	1.0147056262709	unchanged	Benzene and substituted derivatives	C00230	Biosynthesis of secondary metabolites(ko01110);;Metabolic pathways(ko01100)
pmb3099	Diethyl phosphate	0.000117465829509881	8.32788481623425e-05	7.60734614052949e-05	4.73253611224294e-05	3.38017167757595e-05	7.49655231097758e-05	-0.826536328312164	0.0843600448535871	1.02732781504469	unchanged	--	--	--
mws0254	L-Histidine	0.00124669848187375	0.00153491998764211	0.00102646375613301	0.000735086148081539	0.00101104257776639	0.000497278259729681	-0.763373260898661	0.0671504745816413	1.06796488213927	unchanged	Carboxylic acids and derivatives	C00135	Metabolic pathways(ko01100);;Histidine metabolism(ko00340);;beta-Alanine metabolism(ko00410);;ABC transporters(ko02010);;Biosynthesis of amino acids(ko01230);;Biosynthesis of secondary metabolites(ko01110);;Aminoacyl-tRNA biosynthesis(ko00970)
pme2589	Oxoadipic acid	9.80880001474231e-09	9.62600507893458e-09	9.28077255120715e-09	0.000345304103289343	0.000397803209341279	0.000295941644521451	15.1430705227486	0.00713353282672145	1.34533422665326	up	--	--	--
pme0128	L-Alanyl-L-Alanine	9.80880001474231e-09	9.62600507893458e-09	9.28077255120715e-09	4.69840998588637e-06	5.32579814632774e-06	4.83787745032058e-06	9.0155872834012	0.00147636992221996	1.36083513930002	up	Carboxylic acids and derivatives	C00993	Metabolic pathways(ko01100)
mws1346	DL-2-Aminoadipic acid	0.0012916009886079	0.00142411397362238	0.00157175039139444	0.00242898906045659	0.00663141017040907	0.00268006589777423	1.45329264740538	0.209103332409319	0.916460047619723	unchanged	--	--	--
pme3382	N-Acetylthreonine	9.28250340061797e-05	0.00013515980686944	0.000136272676960225	5.61552448968127e-05	7.99545639997701e-05	5.54564500594837e-05	-0.927115270116107	0.0363080470338197	1.18618052875113	down	--	--	--
pme2761	4-Hydroxy-2-oxoglutaric acid	0.000100782150551472	9.79649232444371e-05	0.000100649978317842	9.51978129935222e-05	0.000134449548171234	0.000130626939552787	0.26703572774664	0.245437097955919	0.857030281248152	unchanged	Keto acids and derivatives	C01127	Glyoxylate and dicarboxylate metabolism(ko00630);;Metabolic pathways(ko01100)
pme2914	3-Hydroxy-3-methylpentane-1,5-dioic acid	0.00309783701798928	0.00488487671072333	0.00354803934632649	0.0187298126895347	0.00849040284197177	0.00899988756761327	1.65130391419501	0.128749076021941	1.05722354836381	unchanged	--	--	--
pmf0440	4-MethoxycinnaMaldehyde	8.40646857263465e-05	8.69057129648611e-05	6.25833429036402e-05	2.60779923529547e-05	3.10253652215452e-05	5.00043442576542e-05	-1.12469233348162	0.0164800170815684	1.22071275814078	down	--	--	--
pme1419	Methionine methyl ester	1.0962968816477e-05	1.45652152405479e-05	2.26120867225411e-05	5.75202899510758e-06	1.16068938012574e-05	1.15004774466479e-05	-0.738202938705663	0.197888046165031	0.860366923247691	unchanged	--	--	--
pme1439	p-Coumaric acid	0.000153311544230422	8.73784567698488e-05	6.71041103330282e-05	3.286231990899e-05	7.28174508420777e-05	8.31492718047981e-05	-0.704884957302051	0.274491980272037	0.751649178240092	unchanged	Cinnamyl alcohols	C02646	Tyrosine metabolism(ko00350);;Biosynthesis of secondary metabolites(ko01110);;Ubiquinone and other terpenoid-quinone biosynthesis(ko00130);;Biosynthesis of various secondary metabolites - part 2(ko00998);;Phenylpropanoid biosynthesis(ko00940);;Metabolic pathways(ko01100);;Isoquinoline alkaloid biosynthesis(ko00950)
mws0159	Phenylpyruvic acid	1.32222624198726e-05	1.98509615850029e-05	1.81552535040615e-05	6.03408913966970e-09	6.54114240521708e-09	6.7079907336248e-09	-11.3753841507888	0.0132958626742124	1.3293739290772	down	Benzene and substituted derivatives	C00166	Phenylalanine, tyrosine and tryptophan biosynthesis(ko00400);;Phenylalanine metabolism(ko00360);;Tropane, piperidine and pyridine alkaloid biosynthesis(ko00960);;Metabolic pathways(ko01100);;2-Oxocarboxylic acid metabolism(ko01210);;Biosynthesis of amino acids(ko01230);;Biosynthesis of secondary metabolites(ko01110)
Lmlp002133	Trans-p-Hydroxycinnamic acid	2.28250776343054e-05	2.64608184058713e-05	1.9966035348497e-05	1.04952923769322e-05	1.17951333438075e-05	6.4786519837652e-06	-1.26733533641563	0.00585371928583776	1.28340523759252	down	Cinnamic acids and derivatives	C00811	Ubiquinone and other terpenoid-quinone biosynthesis(ko00130);;Biosynthesis of secondary metabolites(ko01110);;Tyrosine metabolism(ko00350);;Isoquinoline alkaloid biosynthesis(ko00950);;Metabolic pathways(ko01100);;Phenylpropanoid biosynthesis(ko00940);;Biosynthesis of various secondary metabolites - part 2(ko00998)
pmb0142	Caffeic aldehyde	0.000412852392620504	0.000453523881513403	0.00030375968560101	0.0001264610992805	9.27897389860071e-05	5.51806771071013e-05	-2.0921580948642	0.0108122414912382	1.29742275514458	down	Cinnamaldehydes	C10945	Biosynthesis of secondary metabolites(ko01110);;Phenylpropanoid biosynthesis(ko00940)
pme2529	1,5-Anhydro-D-glucitol	2.7813397375136e-05	3.56868094959701e-05	5.51896607711785e-05	2.41785951826565e-05	6.54114240521708e-09	2.09729056948298e-05	-1.39414194010493	0.0925702471536727	1.0074177731623	unchanged	--	--	--
pme3083	2-(Formylamino)benzoic acid	8.13530974556044e-05	8.10648669941876e-05	5.48060555057286e-05	0.000120876214554561	0.000363360460609809	6.13006006530784e-05	1.32849413661291	0.357687200631882	0.689696570684944	unchanged	Benzene and substituted derivatives	C05653	Tryptophan metabolism(ko00380);;Metabolic pathways(ko01100)
pme0021	L-Phenylalanine	0.00303571461789592	0.0027836267576039	0.00249137183152405	0.00267001739886896	0.00218452352526233	0.0028919638717264	-0.101426774508598	0.514610543813721	0.460821181011919	unchanged	Carboxylic acids and derivatives	C00079	Biosynthesis of various secondary metabolites - part 2(ko00998);;Phenylalanine metabolism(ko00360);;Tropane, piperidine and pyridine alkaloid biosynthesis(ko00960);;Biosynthesis of secondary metabolites(ko01110);;Cyanoamino acid metabolism(ko00460);;Biosynthesis of amino acids(ko01230);;ABC transporters(ko02010);;Metabolic pathways(ko01100);;Glucosinolate biosynthesis(ko00966);;Phenylalanine, tyr…
pme0282	Phthalic acid	7.05416201060218e-05	9.69830707263857e-05	8.80930930560583e-05	0.000149618592489854	5.46323481619736e-05	0.000132013257637736	0.395606973526313	0.457009419860704	0.559148811381184	unchanged	Benzene and substituted derivatives	C01606	ABC transporters(ko02010);;Metabolic pathways(ko01100)
pme0281	Terephthalic acid	0.000884939038663368	0.00121544357463347	0.00123929249467119	0.00141284844933622	0.000576688918251955	0.00110584953905324	-0.10958801071025	0.783438722874811	0.199330244738937	unchanged	Benzene and substituted derivatives	C06337	Metabolic pathways(ko01100)
mws0344	D-Xylonic acid	0.0032456229382114	0.00316770436025339	0.00287858628629942	0.00464209182058278	0.00497323057068654	0.00317794787666994	0.461337456765632	0.164087093560727	0.980630453134502	unchanged	Organooxygen compounds	C00502	Metabolic pathways(ko01100);;Pentose and glucuronate interconversions(ko00040)
Lmrn003000	2-Hydroxy-3-phenylpropanoic acid	0.000387240525915343	0.000140282980683673	0.000178757991305751	6.03408913966970e-09	6.54114240521708e-09	7.95940367159769e-06	-6.46916160095957	0.0934401457577755	1.14030221153276	unchanged	--	--	--
Lmnp001551	3-Methoxy-4-hydroxy-acetophenone	9.80880001474231e-09	3.95286550785849e-05	1.12379843625617e-05	9.41586087528013e-05	8.79492936061465e-05	4.51022936959819e-05	2.16179618858316	0.0422418824373894	1.13886045255313	up	--	--	--
pmn001681	1-(4-Methoxyphenyl)-1-propanol	9.80880001474231e-09	8.98480618506555e-06	3.95412470528931e-06	4.89471901923029e-06	2.74095670586613e-06	6.7079907336248e-09	-0.760717085470514	0.590774489944439	0.391253252717129	unchanged	--	--	--
pmc0274	6-Methylmercaptopurine	0.00399741296600798	0.00380013289393939	0.00324909535048261	0.0033429524288119	0.00270592525431819	0.00375938160681446	-0.171538753693664	0.34298604839887	0.651460474201891	unchanged	--	--	--
pme2598	3,4-Dihydroxybenzeneacetic acid	0.000210660328316616	0.000105065706324331	0.000122413389950422	0.000444926914985289	0.000496559923788046	0.000372673605191082	1.58467948101433	0.0039660008609025	1.29437332006254	up	--	--	--
mws0028	Vanillic acid	9.80880001474231e-09	9.62600507893458e-09	9.28077255120715e-09	0.00013421825609672	4.02127631264728e-05	1.50296259048382e-05	12.6877769982532	0.223806549624096	0.897734546050464	unchanged	--	--	--
pme1383	Pyridoxine	6.12777534254318e-05	0.000167396228322672	0.00011117334319396	0.00132756665616222	0.00108873681366835	0.000477161740851844	3.08983962608747	0.076197094270116	1.17069798789952	unchanged	Pyridines and derivatives	C00314	Metabolic pathways(ko01100);;Vitamin B6 metabolism(ko00750)
pme3186	DL-Glyceraldehyde 3-phosphate	0.00235269517686936	0.00215879207236906	0.00206971539861421	1.86258922654626e-05	5.56287821883683e-05	4.17140130431977e-05	-5.82654402242378	0.00128304995839006	1.3612654647211	down	--	--	--
Xmbp001692	2,4,6-Trihydroxybenzoic acid	0.0118871757511994	0.00618406652954354	0.0063212373043222	0.00678365710168644	0.00494001610314005	0.00249895014796636	-0.778248827254873	0.217197113110393	0.822124823903386	unchanged	--	--	--
mws0024	Gallic acid	0.0399763093934164	0.0428870612950132	0.038648230494077	0.0364894779362804	0.021003608263152	0.026804385639261	-0.527532790948648	0.101843037484523	1.08744975255192	unchanged	--	--	--
pme0124	Glycyl-L-proline	1.35437730870225e-05	1.59203428444379e-05	1.62227904195101e-05	9.72158805835673e-06	9.54861432441577e-06	1.43483921792234e-05	-0.442521341591584	0.107584499376993	1.01924147217752	unchanged	--	--	--
pme0253	N-Acetyl-L-leucine	1.42794330881282e-05	2.02424191248795e-05	2.24440016196693e-05	1.64013247359711e-05	3.43497191505966e-05	4.50776977299587e-05	0.750361018092233	0.257945064133384	0.814128138727837	unchanged	--	--	--
mws0154	Shikimic acid	0.0020377237097293	0.00227013286444874	0.00234679801911525	0.00121633827968764	0.00324353448066697	0.00243723663321701	0.0516280635599876	0.904116700186941	0.0889952918466168	unchanged	Organooxygen compounds	C00493	Phenylalanine, tyrosine and tryptophan biosynthesis(ko00400);;Metabolic pathways(ko01100);;Biosynthesis of secondary metabolites(ko01110);;Biosynthesis of amino acids(ko01230)
mws1401	L-Theanine	0.013273486153283	0.00989884884511638	0.0097924524778637	6.03408913966970e-09	6.54114240521708e-09	6.7079907336248e-09	-20.7051481997204	0.0106481344319484	1.33693179146644	down	--	--	--
mws0260	L-Arginine	0.000280934931088903	0.000163545826291098	0.000356412601874859	0.000115324852546065	0.000174372320651076	0.000126400905390603	-0.944686530866544	0.139485747793961	1.00406057922782	unchanged	Carboxylic acids and derivatives	C00062	Arginine biosynthesis(ko00220);;ABC transporters(ko02010);;Biosynthesis of secondary metabolites(ko01110);;Biosynthesis of amino acids(ko01230);;Metabolic pathways(ko01100);;D-Arginine and D-ornithine metabolism(ko00472);;Monobactam biosynthesis(ko00261);;Arginine and proline metabolism(ko00330);;Aminoacyl-tRNA biosynthesis(ko00970)
pme2559	N-Acetylaspartate	0.000264881195064775	0.000576704659840169	0.000216314184229636	8.63880428496045e-05	0.000155548366396062	0.000104503042306837	-1.61052817919164	0.166735267381692	0.982823602036002	unchanged	Carboxylic acids and derivatives	C01042	Alanine, aspartate and glutamate metabolism(ko00250);;Metabolic pathways(ko01100)
pme0008	L-Citrulline	0.000125944992189291	0.000366258797692262	0.00013093107675853	7.30661149379115e-05	7.66185813731094e-05	3.91858458689249e-05	-1.72214673858708	0.207278922928802	0.916228248575022	unchanged	Carboxylic acids and derivatives	C00327	Arginine biosynthesis(ko00220);;Metabolic pathways(ko01100);;Biosynthesis of amino acids(ko01230);;Biosynthesis of secondary metabolites(ko01110)
Hmfn00531	L-Ascorbic acid	0.0199892445633765	0.0153213914173042	0.0261191875499473	4.73776565616399e-05	0.0193065452057985	0.0144281427357232	-0.862681694724894	0.253232009105162	0.784893332566411	unchanged	--	C00072	Glutathione metabolism(ko00480);;Metabolic pathways(ko01100);;Ascorbate and aldarate metabolism(ko00053);;Biosynthesis of secondary metabolites(ko01110)
pme2024	Serotonin	0.00099718440683207	0.00103680631149084	0.000962828592340235	6.03408913966970e-09	6.54114240521708e-09	6.7079907336248e-09	-17.2457264255331	0.00045749088522609	1.36405982993299	down	Indoles and derivatives	C00780	Metabolic pathways(ko01100);;Tryptophan metabolism(ko00380)
pmb3101	2-Isopropylmalate	0.000176601994932094	7.5378037104777e-05	6.99141220221437e-05	9.67867898003019e-06	1.11817195449183e-05	1.29486581128071e-05	-3.2511047092816	0.109362155625322	1.1075594322268	unchanged	Fatty Acyls	C02504	Metabolic pathways(ko01100);;Pyruvate metabolism(ko00620);;Valine, leucine and isoleucine biosynthesis(ko00290);;Biosynthesis of secondary metabolites(ko01110);;Biosynthesis of amino acids(ko01230);;2-Oxocarboxylic acid metabolism(ko01210)
pme1021	D-(+)-Glucono-1,5-lactone	2.19978688330621e-05	3.90420070440388e-05	3.25806676394878e-05	5.52950519672354e-05	8.19096387853294e-05	6.35597028657024e-05	1.10060637835079	0.0252122253062369	1.2092358012034	up	--	--	--
mws1195	Methyl p-coumarate	2.44664168367722e-05	5.60586449113553e-06	9.28077255120715e-09	1.09237127058487e-05	0.000101176937136697	0.000171105936968694	3.23490342842847	0.208012560436867	0.911560707763763	unchanged	--	--	--
pmb0786	Glucosamine	0.000685297262363313	0.000768529549940938	0.000763797268994847	0.000582303011065103	0.000467887916245178	0.000344746003770091	-0.66881493364142	0.0428279524695158	1.20198059301054	down	--	--	--
mws2212	Caffeic acid	0.000131067365530323	0.000153331565346229	0.000126424746086444	0.000670031962612412	0.000371544156552336	0.000320060597870351	1.72875060958891	0.10002927787402	1.1245157788219	unchanged	--	C01197	Biosynthesis of secondary metabolites(ko01110);;Metabolic pathways(ko01100);;Phenylpropanoid biosynthesis(ko00940)
mws4170	D-Glucose	0.00199249424299466	0.00104480659126756	0.000908391705342654	0.00329367403417126	0.00403930079394166	0.00504582516306295	1.64952101918964	0.0137218009421041	1.25132198106464	up	--	C00031	Starch and sucrose metabolism(ko00500);;ABC transporters(ko02010);;Fructose and mannose metabolism(ko00051);;Biosynthesis of secondary metabolites(ko01110);;Carbon metabolism(ko01200);;Galactose metabolism(ko00052);;Pentose phosphate pathway(ko00030);;Indole alkaloid biosynthesis(ko00901);;Glycolysis / Gluconeogenesis(ko00010);;Amino sugar and nucleotide sugar metabolism(ko00520);;Metabolic pathw…
pme0516	Inositol	0.00265306243065413	0.00150261939282169	0.00256149322413317	0.000404169995118565	0.00075128654491921	0.000304669485798201	-2.20176172979168	0.0298844945629924	1.24548998497718	down	Organooxygen compounds	C00137	Galactose metabolism(ko00052);;Metabolic pathways(ko01100);;Inositol phosphate metabolism(ko00562);;ABC transporters(ko02010);;Phosphatidylinositol signaling system(ko04070);;Ascorbate and aldarate metabolism(ko00053);;Biosynthesis of secondary metabolites(ko01110)
mws0250	L-Tyrosine	0.0166673309583838	0.031188256455748	0.0181727838522137	0.00444350324245276	0.00657675529164548	0.00679847407529836	-1.8896913330403	0.0697723338884217	1.18116573463812	unchanged	Carboxylic acids and derivatives	C00082	Biosynthesis of various secondary metabolites - part 2(ko00998);;Isoquinoline alkaloid biosynthesis(ko00950);;Tyrosine metabolism(ko00350);;Monobactam biosynthesis(ko00261);;Phenylalanine, tyrosine and tryptophan biosynthesis(ko00400);;Betalain biosynthesis(ko00965);;Phenylpropanoid biosynthesis(ko00940);;Thiamine metabolism(ko00730);;Biosynthesis of secondary metabolites(ko01110);;Cyanoamino aci…
Hmtn001288	Methyl-(2,4-dihydroxyphenyl)acetate	2.6708272573475e-05	2.51484730467765e-05	1.06295781619826e-05	2.6022344642e-06	1.07172984341479e-05	1.22741323779259e-05	-1.28775369449448	0.123457395314469	0.985204692767331	unchanged	--	--	--
Lmrn001951	2-hydroxy-(4-hydroxyphenyl)propanoic acid	9.80880001474231e-09	9.62600507893458e-09	9.28077255120715e-09	9.76181531928786e-06	1.4002405508768e-05	1.64740799094788e-05	10.4525200827292	0.020721219642938	1.30997274565867	up	--	--	--
pme2237	Dulcitol	9.80880001474231e-09	9.62600507893458e-09	9.28077255120715e-09	6.76354347122088e-05	4.17412100684919e-05	0.000152003070023938	13.1520259767522	0.120236891489017	1.08621484730763	unchanged	Organooxygen compounds	C01697	Galactose metabolism(ko00052);;Metabolic pathways(ko01100)
pme2596	4-Pyridoxic acid	3.64996347215244e-05	3.27391128295764e-05	4.17521333139807e-05	0.000259385378483935	0.0001308955274644	0.000131185938780589	2.23213437997221	0.0848796403455838	1.15834745099947	unchanged	Pyridines and derivatives	C00847	Metabolic pathways(ko01100);;Vitamin B6 metabolism(ko00750)
HJN037	4-Methoxy-3,5-dihydroxybenzoic acid	0.00481688371390629	0.00576512139738591	0.00661894386382593	0.00850672477823657	0.00197593376189596	0.00443182041124516	-0.205774583595519	0.732343868367143	0.254517602132069	unchanged	--	--	--
pme0309	3-O-Methylgallate	0.00329902640495833	0.00455876904977143	0.00518351770923922	0.00821440668213701	0.00144886304275558	0.00352728512743104	0.0164161062933566	0.982800004544298	0.0203864087676632	unchanged	--	--	--
Wmmn002441	(E)-Linalool-1-oic acid	0.00499998131418148	0.0058085453758531	0.00536521461185285	0.00888955421143117	0.0018294121720191	0.00409276874627561	-0.126912785008368	0.848054714053035	0.143667514655194	unchanged	--	--	--
pme2602	O-Phospho-L-serine	0.000314807987139813	0.000218403359679827	0.000188894657325569	5.2312200569192e-06	9.05657505682333e-06	9.23317657868267e-06	-4.94019107149045	0.0255210427703005	1.29842916179534	down	Carboxylic acids and derivatives	C01005	Carbon metabolism(ko01200);;Metabolic pathways(ko01100);;Glycine, serine and threonine metabolism(ko00260);;Biosynthesis of amino acids(ko01230);;Cysteine and methionine metabolism(ko00270);;Biosynthesis of secondary metabolites(ko01110);;Aminoacyl-tRNA biosynthesis(ko00970)
mws0752	Undecylic Acid	0.000393234792591019	0.000494199100752501	0.000325022966712776	0.000398705792175419	0.000335109993355277	0.000326895295095611	-0.192901671700364	0.423045739583905	0.579379244667341	unchanged	--	--	--
pmn001492	Ayapin	1.35034480202952e-05	1.43919471491271e-05	1.66280508209128e-05	3.87891363528434e-06	4.31649987320275e-06	3.8482252174198e-06	-1.88629392039302	0.00619444795698267	1.34453190451665	down	--	--	--
pme0137	N-α-Acetyl-L-glutamine	0.000359089269873033	0.000512402945912886	0.000505678360406774	0.00152186432645958	0.000764586867809818	0.00132095244191147	1.3892535942345	0.0753132628281791	1.16054667330807	unchanged	--	--	--
pmn001380	Eucommiol	1.4414576554998e-05	2.56490253108811e-05	2.54447847445596e-05	5.78756307559675e-06	7.27375035460139e-06	5.19712762072137e-06	-1.8431160274376	0.0478771190342243	1.23138431468267	down	--	--	--
mws0237	Anchoic Acid	0.0001782694909346	0.000246864248029877	0.000234040459802442	6.61497078751523e-05	9.95779912154213e-05	5.62420303076215e-05	-1.57029682818137	0.00718444979828477	1.29272660920121	down	--	--	--
mws0736	N-Glycyl-L-leucine	7.91537465189655e-05	9.65969609671085e-05	9.72851826695539e-05	1.3353439266089e-05	2.7091958255208e-05	2.03967638240418e-05	-2.16594729458671	0.00111864234633674	1.33833780350006	down	--	--	--
pme0122	N6-Acetyl-L-lysine	0.000137639261540201	0.000180637333086807	0.000122743372974465	2.09201870472348e-05	2.77678763037471e-05	4.35169718859353e-05	-2.25792653441937	0.0126977031935551	1.300893169539	down	Carboxylic acids and derivatives	C02727	Metabolic pathways(ko01100);;Lysine degradation(ko00310)
mws5041	Glycylisoleucine	9.65044238783764e-05	0.000112838170647511	0.000101134640884405	1.19481669508948e-05	2.06031449892326e-05	2.32826905041079e-05	-2.47527160795754	0.000271323102980673	1.35222537504326	down	--	--	--
pme0075	N-Acetyl-L-glutamic acid	0.000741033043780416	0.000381532059084171	0.000587019175833353	2.01813463547997e-05	3.88841844246132e-05	1.26050599207847e-05	-4.57612049087243	0.033877174756521	1.27507428508696	down	Carboxylic acids and derivatives	C00624	2-Oxocarboxylic acid metabolism(ko01210);;Biosynthesis of amino acids(ko01230);;Biosynthesis of secondary metabolites(ko01110);;Arginine biosynthesis(ko00220);;Metabolic pathways(ko01100)
pme0278	2,6-Diaminooimelic acid	0.000285021931095046	0.000928492363230433	0.000292034976277985	0.00039031170372779	0.000335262620011398	0.000460846416723061	-0.343674198813741	0.669315987953222	0.326957666763453	unchanged	--	--	--
mws0281	Citric Acid	0.0116561240175188	0.0147203008779307	0.0104212763780555	0.00205889825989019	0.00070508427573036	0.00357826585700659	-2.53654935848968	0.00446478440805032	1.30762629401084	down	Carboxylic acids and derivatives	C00158	2-Oxocarboxylic acid metabolism(ko01210);;Glyoxylate and dicarboxylate metabolism(ko00630);;Metabolic pathways(ko01100);;Citrate cycle (TCA cycle)(ko00020);;Biosynthesis of amino acids(ko01230);;Biosynthesis of secondary metabolites(ko01110);;Alanine, aspartate and glutamate metabolism(ko00250);;Carbon metabolism(ko01200)
mws0277	Quinic Acid	0.000570316328857167	0.000561602527427441	0.000467173466288765	6.371528813447e-05	4.39048746174176e-05	0.000134666640639037	-2.72246550137175	0.000544318001582711	1.34134593772867	down	Organooxygen compounds	C00296	Phenylalanine, tyrosine and tryptophan biosynthesis(ko00400);;Metabolic pathways(ko01100)
pme2743	N-Phenylacetylglycine	9.80880001474231e-09	1.53759387794182e-05	9.28077255120715e-09	0.000119401214987086	4.96501780299999e-05	2.18404724963786e-05	3.63221919698937	0.178001299352939	0.962601773634453	unchanged	Carboxylic acids and derivatives	C05598	Phenylalanine metabolism(ko00360)
pme3705	D-Glucoronic acid	0.000312181408469199	0.000290940655730198	0.000279732796662885	0.000221880162209143	0.00026490173153928	0.000212449519856935	-0.33640628122228	0.0419893432645858	1.16679993563416	down	--	--	--
mws0014	Ferulic acid	8.44221619935505e-06	9.62600507893458e-09	9.28077255120715e-09	1.69557904824718e-05	2.46448442020562e-05	6.7079907336248e-09	2.29791709261018	0.26529814084013	0.786288199290893	unchanged	Cinnamic acids and derivatives	C01494	Biosynthesis of secondary metabolites(ko01110);;Metabolic pathways(ko01100);;Phenylpropanoid biosynthesis(ko00940)
pme0534	Gluconic acid	0.00111635042834451	0.00130785322339124	0.00141511157466906	0.000469934862197476	0.000509794835254602	0.000434327493356131	-1.44100854693086	0.00834938822628056	1.33212769511447	down	--	--	--
pme3827	3,4-Dihydroxy-L-phenylalanine	5.49379990159034e-06	1.83642785783674e-05	3.53133395573432e-06	0.000182966991801762	5.80453709102958e-05	2.19239497143971e-05	3.2630231745131	0.248124175055994	0.854712382696294	unchanged	Carboxylic acids and derivatives	C00355	Biosynthesis of secondary metabolites(ko01110);;Tyrosine metabolism(ko00350);;Isoquinoline alkaloid biosynthesis(ko00950);;Metabolic pathways(ko01100);;Betalain biosynthesis(ko00965)
mws0027	Syringic acid	9.80880001474231e-09	9.62600507893458e-09	9.28077255120715e-09	9.13225868571566e-05	3.60118961151223e-05	3.31881568207606e-05	12.448655582693	0.105673949920591	1.11584906584935	unchanged	--	--	--
pmb2640	Lauric acid	1.37562970873419e-06	2.11419158217e-06	2.18490009794419e-06	3.13162521805369e-05	2.32268698873253e-05	1.23240696422762e-05	3.55867706083113	0.0653742749363739	1.20128265266693	unchanged	Fatty Acyls	C02679	Metabolic pathways(ko01100);;Fatty acid biosynthesis(ko00061);;Biosynthesis of secondary metabolites(ko01110)
mws5037	Alanylleucine	2.51617517711506e-05	2.89967359661106e-05	2.55437796517725e-05	6.03408913966970e-09	2.81559840864566e-06	3.79605195615827e-06	-3.59022235946713	0.000131630724865492	1.35287722465614	down	--	--	--
mws0282	L-Tryptophan	0.00120811720181576	0.00416164286245938	0.00181109120352057	0.000120815873663164	6.64441977585945e-05	7.3256476137309e-05	-4.78470796322649	0.124608646967165	1.07643093878434	unchanged	Indoles and derivatives	C00078	Phenylalanine, tyrosine and tryptophan biosynthesis(ko00400);;Metabolic pathways(ko01100);;Glucosinolate biosynthesis(ko00966);;Glycine, serine and threonine metabolism(ko00260);;2-Oxocarboxylic acid metabolism(ko01210);;Indole alkaloid biosynthesis(ko00901);;Aminoacyl-tRNA biosynthesis(ko00970);;Tryptophan metabolism(ko00380);;Biosynthesis of various secondary metabolites - part 2(ko00998);;Bios…
pme1261	Pantothenol	2.78166669751409e-06	2.47174419304642e-06	1.02500976843332e-06	2.9755434456409e-06	7.03768779313311e-06	6.11470621985087e-06	1.36108835049345	0.100017160618006	1.05377362156621	unchanged	Organooxygen compounds	C05944	Pantothenate and CoA biosynthesis(ko00770)
mws2125	Phosphoenolpyruvic acid	0.00284062848426937	0.00189685777861005	0.00210828216454922	1.59185976047975e-05	2.49210257702765e-05	1.48358395058668e-05	-6.94202703323836	0.0155790159060332	1.32384782399233	down	Organic phosphoric acids and derivatives	C00074	Carbon metabolism(ko01200);;Biosynthesis of various secondary metabolites - part 2(ko00998);;Pyruvate metabolism(ko00620);;Carbon fixation in photosynthetic organisms(ko00710);;Biosynthesis of amino acids(ko01230);;Biosynthesis of secondary metabolites(ko01110);;Phenylalanine, tyrosine and tryptophan biosynthesis(ko00400);;Glycolysis / Gluconeogenesis(ko00010);;Citrate cycle (TCA cycle)(ko00020);…
pmb1587	4-Hydroxy-3,5-diisopropylbenzaldehyde	3.3790226184119e-05	3.22043347696356e-05	1.9774232715772e-05	4.2941260135285e-06	5.01829177392248e-06	6.7079907336248e-09	-3.20218630150517	0.0195794642955467	1.28222363948355	down	--	--	--
Lmln010063	2,6-Di-t-butylphenol	0.000383218917909299	0.00038796009136466	0.000418573154028944	0.000204046076529675	0.000209738097255283	0.000294503153175241	-0.748254443532411	0.0208666987857534	1.27103889448509	down	--	--	--
pmb2620	3,4-Dimethoxycinnamic acid	4.86538278064585e-06	2.43858795333009e-06	4.62172161080615e-06	7.384384198258e-07	6.74246423257765e-07	1.94084531892878e-06	-1.83032054118837	0.0456859370762962	1.16320802490904	down	--	--	--
pme3443	Sinapinaldehyde	0.00010276352815445	0.000158155263446895	7.1738309426931e-05	1.40051208931734e-05	1.59894592127529e-05	2.05547742724339e-05	-2.71827125927333	0.0644314162304546	1.20292438300627	unchanged	--	--	--
Hmcn000192	Sedoheptulose	6.8059993702292e-05	4.29619302234049e-05	5.26075436080427e-05	6.03408913966970e-09	8.80801164542508e-05	0.00010421236270838	0.232915026338123	0.798304455025261	0.192414446012145	unchanged	--	C02076	Carbon fixation in photosynthetic organisms(ko00710);;Metabolic pathways(ko01100)
mws0853	Sinapyl alcohol	1.31819373531454e-05	1.34913808961868e-05	1.50905361682628e-05	2.35114931055485e-05	1.02354342769636e-05	2.25597181694839e-06	-0.214141778568943	0.786491406603248	0.206617118919835	unchanged	Phenols	C02325	Metabolic pathways(ko01100);;Phenylpropanoid biosynthesis(ko00940);;Biosynthesis of secondary metabolites(ko01110)
pme3151	Deoxyribose 5-phosphate	4.77993723385076e-05	3.28268164314067e-05	9.70387265984718e-05	0.000124469849864409	3.48199546101717e-05	1.89910670991955e-05	0.00499310784139423	0.996019062607281	0.00717139717721173	unchanged	--	--	--
pme0170	N-α-Acetyl-L-arginine	0.000280618869755094	0.000168155613167788	0.000891562571116465	0.000253887652823347	0.000272017040888955	0.000254113595635782	-0.781015983434902	0.493396830825175	0.520605325391053	unchanged	--	--	--
pme2566	(5-L-Glutamyl)-L-amino acid	9.26016113391773e-05	6.96088513941356e-05	0.000102078186093777	0.000169443927585414	0.000247509560677408	0.000170614017648228	1.15264015042935	0.0397816090488728	1.21392121809967	up	Carboxylic acids and derivatives	C03740	Glutathione metabolism(ko00480);;Metabolic pathways(ko01100)
Lmrj001698	L-Seryl-L-Isoleucine	2.53448493714258e-05	3.92527095996554e-05	2.31297475915085e-05	4.24699307280419e-06	6.9099174781512e-06	7.7820145833085e-06	-2.2116715211003	0.0401598286335874	1.24603069163516	down	--	--	--
mws1337	D-Pantothenic Acid	0.00163458202912339	0.00086780574898835	0.00200866853916627	0.000670414121591257	0.000646228529955418	0.000394288241999428	-1.39868380827181	0.100306388196203	1.09401307558839	unchanged	Organooxygen compounds	C00864	Pantothenate and CoA biosynthesis(ko00770);;Metabolic pathways(ko01100);;beta-Alanine metabolism(ko00410);;Biosynthesis of secondary metabolites(ko01110)
pme1228	5-Hydroxy-L-tryptophan	1.25563538855385e-05	1.83888783691247e-05	3.03357518790458e-05	6.03408913966970e-09	6.54114240521708e-09	6.7079907336248e-09	-11.6338776009282	0.0598291706010152	1.21342951265391	unchanged	Indoles and derivatives	C00643	Tryptophan metabolism(ko00380);;Metabolic pathways(ko01100)
Hmyp002656	Methyl dioxindole-3-acetate	5.30547094130729e-05	6.95938776084572e-05	4.14984588642477e-05	0.000417458400312815	0.000472713825753027	0.00021014644303839	2.7448607193731	0.058370565985111	1.21251757786965	unchanged	--	--	--
pme2755	N-Acetyl-D-glucosamine	0.000830838057248723	0.000977777509234578	0.000887551214980444	0.000529457799288573	0.000531118959495609	0.000534462888363075	-0.757317457743738	0.0132364756358726	1.32959378294839	down	Organooxygen compounds	C00140	Citrate cycle (TCA cycle)(ko00020);;Porphyrin and chlorophyll metabolism(ko00860);;Carbapenem biosynthesis(ko00332);;Tyrosine metabolism(ko00350);;Nitrogen metabolism(ko00910);;Glutathione metabolism(ko00480);;Carbon metabolism(ko01200);;Butanoate metabolism(ko00650);;Arginine biosynthesis(ko00220);;Propanoate metabolism(ko00640);;C5-Branched dibasic acid metabolism(ko00660);;Amino sugar and nucl…
mws5042	Glycylphenylalanine	6.14412334256775e-05	6.42878096977245e-05	5.74778868035261e-05	1.70375859130318e-05	4.61128735759787e-05	3.00838477756998e-05	-0.974541251735824	0.0635226148178512	1.18530152056732	unchanged	--	--	--
Hmcp003852	Elemol	0.00140135056210619	0.00135266762481428	0.00131291995691077	0.000724157742195249	0.00085390980132106	0.00120110300747071	-0.549288676304014	0.0902667357041984	1.13204649019191	unchanged	--	--	--
mws0520	N-Acetyl-L-tyrosine	2.05276386975191e-05	4.07864530755657e-05	1.37685416781909e-05	4.02882722768769e-05	5.56367769179747e-05	6.27294026793404e-05	1.0793368468095	0.0588162864488652	1.0893726852577	unchanged	--	--	--
pme1194	Deoxycytidine	4.81459499390285e-05	3.40803362039079e-05	5.47905875514766e-05	1.09532126971982e-05	3.22383837409127e-05	9.31292713518243e-05	-0.00734714812188484	0.993452175175664	0.00500153189448627	unchanged	Pyrimidine nucleosides	C00881	Pyrimidine metabolism(ko00240);;ABC transporters(ko02010);;Metabolic pathways(ko01100)
Lmlp002765	Stilbostemin B	4.36426208655935e-06	2.52222724190484e-06	2.15138619706483e-06	2.10696983670289e-06	2.2750093285345e-06	3.73664897155051e-06	-0.15474772216778	0.740277029055371	0.240945948017593	unchanged	--	--	--
mws0119	Myristic Acid	0.00885244201330494	0.00613518781486495	0.00523621187339107	0.0301979343266514	0.0174423196203116	0.0130701472783161	1.58588663152064	0.113792642436978	1.0780259991999	unchanged	Fatty Acyls	C06424	Fatty acid biosynthesis(ko00061);;Metabolic pathways(ko01100)
mws0474	Dodecanedioic aicd	6.69733966339922e-07	9.08780443941015e-07	1.16442759609146e-06	8.332406647535e-07	5.93841247225635e-07	8.00039694830318e-07	-0.300543784522505	0.364023597140349	0.638084061324593	unchanged	--	--	--
pmb0962	Lysine butyrate	0.00107988348962303	0.00093890983983808	0.000624224761794193	0.000128539507761942	0.000493136725929315	0.00596414909449618	1.31717794857376	0.5585256211968	0.449012016776474	unchanged	--	--	--
mws4176	L-Alanyl-L-Phenylalanine	1.51709440228014e-05	1.33127650241665e-05	1.00035384935562e-05	2.91821959881404e-06	4.30981337207742e-06	2.92006289957725e-06	-1.92317144493501	0.0176548696948268	1.29598476410708	down	--	--	--
mws0221	L-Cystine	4.3544532865446e-05	1.18881162724842e-05	1.14926900092449e-05	6.38862539934273e-05	0.000196270611836541	0.0001178817571589	2.49790918756392	0.105251707824234	1.07954704614223	unchanged	Carboxylic acids and derivatives	C00491	Metabolic pathways(ko01100);;ABC transporters(ko02010);;Cysteine and methionine metabolism(ko00270)
pme0264	Thymidine	3.42555992514851e-05	3.96356106905731e-05	3.3374689291091e-05	2.37293907689255e-06	3.97301721756879e-06	6.10307903591259e-06	-3.10708564561238	0.000626363768440734	1.35199928092183	down	Pyrimidine nucleosides	C00214	Metabolic pathways(ko01100);;Pyrimidine metabolism(ko00240)
mws0359	Pentadecanoic Acid	7.18723473080218e-05	7.25105571473744e-05	6.77733571536653e-05	4.97718490413911e-05	9.19975339613753e-05	9.55366946928919e-05	0.161621791013161	0.626644742483554	0.370036227626241	unchanged	--	--	--
pme3732	Cytidine	0.000954374444101061	0.000924246225434503	0.000768458279209453	0.000271829011198631	0.000388950863286219	0.000432643042349687	-1.27554970551807	0.002592105628835	1.31231104490824	down	Pyrimidine nucleosides	C00475	ABC transporters(ko02010);;Pyrimidine metabolism(ko00240);;Metabolic pathways(ko01100)
mws0248	Uridine	0.000114000053504672	0.000113426426513446	6.63193694539761e-05	3.18841270140147e-05	3.09519590678866e-05	3.89957861314722e-05	-1.52837928786728	0.0526397277773248	1.22230640657584	unchanged	Pyrimidine nucleosides	C00299	ABC transporters(ko02010);;Pyrimidine metabolism(ko00240);;Metabolic pathways(ko01100)
pme2266	Biotin	4.33527163318244e-05	2.50062220828323e-05	0.000147450851899679	1.12529057911351e-05	3.53417924153879e-05	1.87160394791169e-05	-1.72436820614956	0.317885280458259	0.739161703973638	unchanged	Biotin and derivatives	C00120	Metabolic pathways(ko01100);;Biotin metabolism(ko00780);;ABC transporters(ko02010)
mws0124	N-(3-Indolylacetyl)-L-alanine	1.20452064181036e-05	1.4663614403577e-05	4.58397980243124e-06	2.58352878786702e-06	3.37217694796958e-06	4.16215918375344e-06	-1.6289258983819	0.141491744220312	1.03457371504429	unchanged	--	--	--
Lmrj002087	L-Isoleucyl-L-Aspartate	3.57650645870871e-05	5.25890048584594e-05	3.91401114392909e-05	7.17386153271842e-06	6.78185644572907e-06	3.78472290514149e-06	-2.84531763190425	0.0159569149490126	1.31260515341821	down	--	--	--
pme2563	γ-Glu-Cys	3.40321765844826e-05	3.23241250550623e-05	5.04317180432596e-05	5.56094950568471e-06	7.52958170200544e-05	3.56306107801037e-05	-0.00371865624977048	0.996571527823392	0.0061862545682286	unchanged	Carboxylic acids and derivatives	C00669	Metabolic pathways(ko01100);;Glutathione metabolism(ko00480)
pme3961	Deoxyadenosine	9.72618812128482e-05	9.43819102428337e-05	9.34295372730024e-05	3.45699671355165e-05	6.49840694150299e-05	6.85087093625101e-05	-0.762333106917381	0.0669612443941876	1.19456432471046	unchanged	Purine nucleosides	C00559	Metabolic pathways(ko01100);;ABC transporters(ko02010);;Purine metabolism(ko00230)
mws0361	Palmitoleic Acid	8.09705542550295e-06	8.11803790551348e-06	5.78274625696216e-06	4.0423704055345e-06	4.18676721549928e-06	5.90072131544824e-06	-0.638614780557198	0.0589704381127563	1.09542237877837	unchanged	Fatty Acyls	C08362	Fatty acid biosynthesis(ko00061)
pma3101	Nicotinate D-ribonucleoside	0.000276956917749591	0.000603325911664023	0.000767653945588349	0.000644246288355556	0.000602955238976904	0.000860709744354435	0.35515324796705	0.418533309338196	0.578654133083794	unchanged	Organooxygen compounds	C05841	Metabolic pathways(ko01100);;Nicotinate and nicotinamide metabolism(ko00760)
pmn001578	Palmitic acid	0.0207467018978483	0.0178947434417394	0.0132715047482262	0.0210408688300282	0.0305653048723782	0.0215632088793888	0.495145610210204	0.14231123432209	0.929468995769571	unchanged	Fatty Acyls	C00249	Fatty acid biosynthesis(ko00061);;Metabolic pathways(ko01100);;Biosynthesis of unsaturated fatty acids(ko01040);;Fatty acid elongation(ko00062);;Fatty acid metabolism(ko01212);;Cutin, suberine and wax biosynthesis(ko00073);;Fatty acid degradation(ko00071)
mws0120	Choline alfoscerate	0.000403566728606548	0.00039066606834796	0.000404053900971055	0.000600130392201082	0.0014754636885368	0.00141285191496213	1.54161137594544	0.113575159835377	1.09644355858833	unchanged	Glycerophospholipids	C00670	Ether lipid metabolism(ko00565);;Glycerophospholipid metabolism(ko00564)
mws0866	D-Glucose 6-phosphate	0.00366881816551412	0.0034558427789495	0.00272823777096986	0.000412825560762246	0.000528400751429441	0.000816586071973259	-2.48676713067093	0.00476900899684901	1.33137568694582	down	Organooxygen compounds	C00092	Biosynthesis of various secondary metabolites - part 2(ko00998);;Metabolic pathways(ko01100);;Starch and sucrose metabolism(ko00500);;Inositol phosphate metabolism(ko00562);;Biosynthesis of secondary metabolites(ko01110)
Hmsn000210	Methyl 7,10-hexadecadienoate	0.00300912187118928	0.00284213147736143	0.00198577596687329	0.00340858990956453	0.00187083940725214	0.0061937114440469	0.54988158302366	0.44130693175336	0.577102521167875	unchanged	--	--	--
pme0230	Adenosine	0.00112899288169684	0.0012459259240501	0.00110564936993381	0.000347000352791939	0.000308589294870124	0.000373165524511548	-1.75842315007738	0.000731214789058959	1.3562021489731	down	Purine nucleosides	C00212	Metabolic pathways(ko01100);;Purine metabolism(ko00230);;ABC transporters(ko02010)
pme1184	Deoxyguanosine	4.94101952742619e-05	5.38018814984051e-05	4.53541042607992e-05	1.41177572237805e-05	2.26011005972262e-05	3.23317700037678e-05	-1.10537930737197	0.0224233006806599	1.25128329300624	down	Purine nucleosides	C00330	Metabolic pathways(ko01100);;Purine metabolism(ko00230);;ABC transporters(ko02010)
mws1060	9-(Arabinofuranosyl)hypoxanthine	2.72891715076814e-05	7.64540105613779e-05	8.72567923294995e-05	1.71260858870803e-05	1.3988596430357e-05	5.29797108141687e-05	-1.1834909256269	0.194803339140348	0.850051133452238	unchanged	--	--	--
mws0383	Cis-10-Heptadecenoic Acid	8.22304401235897e-05	6.8864440334698e-05	5.24765815953756e-05	0.00015644381776117	0.000225727556468036	0.000204012358178642	1.52581760195711	0.0140739404789061	1.2878711065171	up	--	--	--
mws1297	Benzyl Glucoside	9.80880001474231e-09	9.62600507893458e-09	9.28077255120715e-09	1.27406439912381e-05	3.45604892947647e-05	6.04449591683893e-05	11.8735143453024	0.12121881779021	1.08253540596153	unchanged	--	--	--
mws0914	Pinobanksin	5.32726827467338e-05	4.3033590483437e-05	3.97423304581693e-05	6.56394921156758e-05	0.000185150669747672	0.000122331391012204	1.45552354813354	0.147410060975552	1.02228398455323	unchanged	Flavonoids	C09826	Flavonoid biosynthesis(ko00941)
Lmmn003323	2-Hydroxyhexadecanoic acid	0.00039448813925957	0.000840061463238621	0.00174540395779702	0.000225286070301312	0.000301517593136484	0.000249395642153133	-1.94079080028833	0.205469177751424	0.923530048978218	unchanged	--	--	--
mws1422	Epiafzelechin	5.65204854182818e-06	1.97985533351287e-05	9.28077255120715e-09	9.10007687697075e-06	4.61855529360366e-05	3.40274009947674e-05	1.81064491096138	0.182441626476952	0.885813845685396	unchanged	Flavonoids	C12128	Flavonoid biosynthesis(ko00941);;Biosynthesis of secondary metabolites(ko01110)
pme3285	Afzelechin(3,5,7,4'-Tetrahydroxyflavan)	0.000127743272191994	0.000415094730126057	0.000246239519722528	0.000248356404445316	8.67936917812248e-05	9.89130500288163e-05	-0.862262106112238	0.306506283285481	0.703369864799288	unchanged	--	--	--
pme1201	Phloretin	4.7160710470881e-05	1.61267671755751e-05	1.46007176169491e-05	5.12300872501446e-05	0.000118547304190551	5.63814074484202e-05	1.53785953119139	0.135422081528015	0.974262700586764	unchanged	Linear 1,3-diarylpropanoids	C00774	Flavonoid biosynthesis(ko00941);;Biosynthesis of secondary metabolites(ko01110)
pmb0034	L-Alpha-Glutamyl-L-Glutamic Acid	5.6717751285245e-06	2.08499270009723e-05	9.80688923516558e-06	1.38381777603092e-05	1.04927192115688e-05	9.85925571382098e-06	-0.0875245610234251	0.891653066754933	0.103653754811285	unchanged	--	--	--
pmb1574	Octadecadien-6-ynoic acid	1.21879789516515e-05	7.09351009827888e-06	6.42435699933562e-06	1.25830872192579e-05	3.02411549265197e-05	7.69704670068259e-06	0.974794948242101	0.350498390177527	0.68443858679442	unchanged	--	--	--
Lmlp012720	Dibutyl phthalate	0.0142641749547719	0.015693596947023	0.0141418349741394	0.0109196899797556	0.0141230532464643	0.0173386653818126	-0.0573342564123287	0.790303216486149	0.202503992677147	unchanged	--	--	--
mws5035	Leucylphenylalanine	3.76232872565466e-05	2.2894918302186e-05	2.83785400676912e-05	8.4711906977474e-06	1.46012834356457e-05	1.00358994698064e-05	-1.42493446281814	0.0342373748833783	1.22066360332069	down	--	--	--
pmb1650	Octadeca-11E,13E,15Z-trienoic acid	0.00668088267670782	0.00710420565947769	0.00636227894293754	0.00474038042812451	0.00649193847845783	0.00815840739669523	-0.0552244871402617	0.824297391378358	0.170317206735034	unchanged	--	--	--
mws0367	α-Linolenic Acid	0.00458975550023159	0.00635872504392021	0.00495541694386955	0.00763513412472872	0.0125560862436145	0.0106157680021131	0.953877291447023	0.0595518971217922	1.16049304919085	unchanged	--	--	--
pmb0889	Punicic acid	0.000287376043098584	0.00026842649940669	0.000309194093528217	0.000560291994792285	0.000665292326098623	0.000291126797839316	0.810179900754886	0.189296423051183	0.948558356278334	unchanged	--	--	--
Lmhn002926	p-Coumaroylmalic acid	9.23498521387989e-05	3.78965124396456e-05	3.76015655896908e-05	1.60915748268014e-05	0.000221635708496772	4.7618535553395e-05	0.76555667718647	0.607911345053908	0.381518383728294	unchanged	--	--	--
mws0629	L-Aspartyl-L-Phenylalanine	0.000152592232229341	0.000147555962298868	0.000189451503678642	1.57154499370953e-05	1.92265979097347e-05	2.16787353864679e-05	-3.11219905749818	0.00746592347677588	1.34190890410602	down	--	--	--
mws1491	Linoleic acid	0.00787134403849704	0.00928995054606777	0.00852273967316355	0.016120404363802	0.0263092015473837	0.0212494239795159	1.30994652940998	0.0475064816049207	1.23436117045438	up	Fatty Acyls	C01595	Linoleic acid metabolism(ko00591);;Metabolic pathways(ko01100);;Biosynthesis of unsaturated fatty acids(ko01040)
YC512118	Octadecenoic amide	3.63274357879323e-05	6.20406722898532e-05	3.46420303428059e-05	4.35393054144611e-05	4.04242600642415e-05	7.42596934181377e-05	0.25042547593978	0.58103408759384	0.393548071293729	unchanged	--	--	--
mws0396	Elaidic Acid	0.00238604509691948	0.00241580640797661	0.00220903010657733	0.00419241808880762	0.00578941978413752	0.00386447346164125	0.981833914418963	0.0602515293517732	1.20668213006099	unchanged	--	--	--
mws2623	11-Octadecanoic acid(Vaccenic acid)	0.000651544091645917	0.000714837832722881	0.0005866066970533	0.00113702353021843	0.00158535488094445	0.00113238336906624	0.98095816226492	0.044928014092299	1.22471450319638	up	--	--	--
pme1178	Guanosine	0.00282776805758338	0.00289047541398008	0.00242186915708501	0.000874540652642795	0.000816916007051555	0.00127682876953029	-1.45541892847294	0.00111921654213722	1.32796650383701	down	Purine nucleosides	C00387	Metabolic pathways(ko01100);;ABC transporters(ko02010);;Purine metabolism(ko00230)
mws0668	Xanthosine	0.000104383070023551	8.53323959125153e-05	5.98382966223832e-05	0.000124905645191163	0.000237966760701797	0.000403448376012345	1.61859777505063	0.163963321344854	0.988900468363183	unchanged	Purine nucleosides	C01762	Metabolic pathways(ko01100);;ABC transporters(ko02010);;Purine metabolism(ko00230);;Caffeine metabolism(ko00232);;Biosynthesis of secondary metabolites(ko01110)
mws1505	Phenethyl caffeate	3.17750627144236e-06	1.82926183183353e-06	9.28077255120715e-09	6.8178502734779e-06	2.47495024805397e-06	3.82974097628715e-07	0.947825758893334	0.516059898366712	0.47224651985662	unchanged	--	--	--
mws1489	Stearic Acid	0.0170705816256565	0.0128400212191788	0.0126868160775002	0.0123088713905773	0.0136986057837257	0.0170532031094817	0.0156050949369793	0.942495950866761	0.0514006735010294	unchanged	Fatty Acyls	C01530	Fatty acid biosynthesis(ko00061);;Biosynthesis of unsaturated fatty acids(ko01040)
Lmgn002843	2'-Hydroxyisoflavone	1.02822380954539e-05	9.05454124408183e-06	7.04307516941609e-06	3.96238520171643e-06	3.78412356077814e-06	1.2762325036873e-06	-1.54779888670249	0.0108930018356533	1.24946789008309	down	--	--	--
mws1068	Kaempferol	2.86177189763449e-05	4.01768060872332e-05	2.78175689268182e-05	1.56644954065825e-05	1.50824207992294e-05	1.57943368484715e-05	-1.05369374455938	0.052352257837194	1.23185313140428	unchanged	Flavonoids	C05903	Metabolic pathways(ko01100);;Flavone and flavonol biosynthesis(ko00944);;Biosynthesis of secondary metabolites(ko01110);;Flavonoid biosynthesis(ko00941)
pme0088	Luteolin	5.00019928751514e-06	8.6292857308169e-06	2.84270063243475e-06	4.31276464442659e-06	5.34702051946467e-06	1.70904697246685e-06	-0.534947934208574	0.451770977097463	0.536489464196428	unchanged	Flavonoids	C01514	Biosynthesis of secondary metabolites(ko01110);;Flavonoid biosynthesis(ko00941);;Flavone and flavonol biosynthesis(ko00944);;Metabolic pathways(ko01100)
pmn001511	3-Hydroxy-5-Methylphenol-1-Oxy-Glucose	7.51190601129015e-06	1.10346104888187e-05	1.05213024822185e-05	4.43056347351992e-05	7.63932753569297e-05	1.99026085066648e-05	2.2741174443519	0.150348629646077	1.02155945625539	unchanged	--	--	--
mws0064	Eriodictyol	0.000212306026985756	0.000133074172435671	9.35687488612705e-05	5.39963818935087e-05	8.05578026882512e-05	2.66672444953735e-05	-1.44500964227651	0.101299027890354	1.05510165257197	unchanged	Flavonoids	C05631	Flavonoid biosynthesis(ko00941);;Biosynthesis of secondary metabolites(ko01110);;Metabolic pathways(ko01100)
pmn001686	10,16-Dihydroxypalmitic acid	3.78379909902026e-05	2.75100529594751e-05	3.55618580223255e-05	3.43648081047678e-06	2.13248510346083e-06	3.19166199105868e-06	-3.52588966174506	0.00935939983587478	1.33687537190723	down	--	--	--
pmb3081	Glucarate O-Phosphoric acid	0.00387175133915245	0.00477653067577933	0.0056954038752858	5.19682574882308e-05	0.000365293731587351	0.000193123053221058	-4.55455238127325	0.0111760484780935	1.3289369035359	down	--	--	--
pme3163	D-Sedoheptuiose 7-phosphate	0.00428317600643748	0.005664903988953	0.00669762419112116	6.04743118121185e-05	0.000306685095636606	0.000229413283089968	-4.80230815732735	0.0158557066942286	1.31969354841759	down	--	--	--
mws0054	Catechin	0.00289185221767969	0.00333701509403065	0.00504626539517637	0.0123128941166704	0.0235284892315658	0.0197520513813101	2.30177010495835	0.0417340854596686	1.24152369990447	up	Flavonoids	C09727	Metabolic pathways(ko01100);;Flavonoid biosynthesis(ko00941);;Biosynthesis of secondary metabolites(ko01110)
pme0460	Epicatechin	0.00211194362984085	0.00198167357891666	0.0014946168595244	0.00227840501370439	0.0104869048627641	0.00402546523924824	1.58720447549182	0.272995054525581	0.812560599502902	unchanged	Flavonoids	C06562	Biosynthesis of secondary metabolites(ko01110);;Flavonoid biosynthesis(ko00941)
pmb2657	Argininosuccinic acid	0.000123013250851552	0.000188338137149954	0.000129384281333329	8.54628158481884e-06	8.16697968971381e-06	5.23581036728528e-05	-2.67375402187618	0.0107407902245566	1.26286600051165	down	--	--	--
pmb0885	4-O-9Z,11Z,13E,15E-octadecatetraenoic acid	0.000167926656252388	0.000194595040451262	0.000125836963824868	8.13261125157704e-06	8.62049889647553e-06	5.29349908759445e-06	-4.46931238989118	0.0159753049422232	1.32276549548093	down	--	--	--
pmb2792	13-HOTrE(r)	2.59453659056617e-05	3.0312289993565e-05	1.88172819460476e-05	1.14164966522551e-05	1.40169413807796e-05	1.20192287300482e-05	-1.00326292801255	0.0577882142143051	1.19878672970207	unchanged	--	--	--
pma3606	9-Hydroxy-10,12,15-octadecatrienoic acid	0.000285163613761925	0.000328086339773687	0.000400805630578133	0.000827139530178945	0.000574370446666106	0.000160030298935176	0.622833046395205	0.447948132281322	0.573348268407869	unchanged	--	--	--
pmb2787	9-KODE	7.53272246465477e-06	1.12880952892306e-05	1.25671972312846e-05	1.16115988677711e-05	4.78978786590023e-05	2.47331071671784e-05	1.42433590709695	0.23701894916045	0.864084964601283	unchanged	Fatty Acyls	C14766	Linoleic acid metabolism(ko00591)
pmb2786	9-HOTrE	5.8785228355019e-05	6.60504381832894e-05	5.03677838323513e-05	0.000160359271158466	0.000136615393100962	5.41834224847024e-05	1.00308947212168	0.207971858732297	0.913806336215	unchanged	--	--	--
Lmqp000329	5-Aminoimidazole ribonucleotide	0.000196208696294895	0.000315989660057826	0.000312978586335209	0.000148995069945422	8.78475425020654e-05	0.000537436764254982	-0.0918492938219339	0.916929494530596	0.0765722742568272	unchanged	--	--	--
pmn001687	Cis-Coutaric acid	9.80880001474231e-09	9.62600507893458e-09	9.28077255120715e-09	1.89389944463766e-05	1.91321147416594e-05	2.02454613663834e-05	10.9878565822988	0.000438814695000656	1.36403165968225	up	--	--	--
pmb2778	9,10-EODE	0.000189342536284576	0.000194905211726028	0.000224677191495224	0.00039403272536392	0.000399685604766781	0.000166395436809082	0.656940963434029	0.265833458819709	0.820973954205571	unchanged	--	--	--
pmb2799	12,13-EODE	6.52132619646801e-06	8.44243427667358e-06	7.41244991695414e-06	2.62462763945166e-06	9.40180201709868e-06	5.16798512764529e-06	-0.380025709539762	0.478161143347753	0.533037953395611	unchanged	--	--	--
Rfmb091	9-Hydroxy-10,12-octadecadienoic acid	0.000124909618854402	0.000113597555492627	0.000145646257236944	0.000238581180039051	0.000245845203332081	7.6105881534492e-05	0.545114777579143	0.400160684866554	0.631670358862223	unchanged	Fatty Acyls	C14767	Linoleic acid metabolism(ko00591)
pme1474	5'-Deoxy-5'-(methylthio)adenosine	0.00566665275518346	0.00732635246557711	0.00661853138504587	0.000823317940390487	0.000534047937705945	0.00056672832379181	-3.34945123922209	0.0052405408065217	1.34661098233688	down	5'-deoxyribonucleosides	C00170	Cysteine and methionine metabolism(ko00270);;Zeatin biosynthesis(ko00908);;Metabolic pathways(ko01100)
pmb0197	N2-methylguanosine	2.12262432319024e-05	2.61666904729038e-05	1.97267976560659e-05	1.7535733494229e-05	2.59203669710735e-05	2.33862916943273e-05	-0.00597357598406775	0.978098311077676	0.0241777438570805	unchanged	--	--	--
Hmyn000254	Tababiphenyl C	2.57840656387526e-05	2.20285778450818e-05	5.32169810055719e-05	0.000653974580957402	0.000383405428113796	0.000164696079156564	3.57267792222042	0.121347647752811	1.08073495890843	unchanged	--	--	--
pmf0297	1-Eicosanol	1.11231792167178e-05	7.44068801479245e-06	7.73676135777132e-06	5.5927290418203e-06	1.15400287900041e-05	7.79095857095334e-06	-0.0775780743276321	0.839047985287057	0.152534695839412	unchanged	--	--	--
mws0724	8-Hydroxyguanosine	9.80880001474231e-09	6.56161983986175e-06	9.28077255120715e-09	1.01788379242739e-05	5.54630732474362e-06	8.03691823118625e-06	1.85234510155773	0.102879658223016	1.01788363709549	unchanged	--	--	--
Zmhp003514	6,7,8-Tetrahydroxy-5-methoxyflavone	1.41693565546294e-05	1.55845022227951e-05	1.43676671062188e-05	6.03408913966970e-09	6.54114240521708e-09	6.7079907336248e-09	-11.1599208201727	0.000904332255294859	1.36279732942597	down	--	--	--
mws0058	Diosmetin	8.4045068126317e-05	7.31715428294613e-05	3.85873898740191e-05	2.23978684321051e-05	1.95238564923718e-05	4.88811284759239e-06	-2.06452657333336	0.0533180697858157	1.17578601184035	unchanged	--	--	--
Hmtn001302	Glucosyloxybenzoic acid	0.000324387915154211	0.000399286690674206	0.000499511802644971	0.00225701751997601	0.00093509264650581	0.00115623400278579	1.82982185218851	0.123515347354013	1.0728997856476	unchanged	--	--	--
mws2367	Salidroside	0.000544115934151122	0.000262779243093715	0.000201681499507233	0.000218380390508135	7.3769550458837e-05	9.48286290043426e-05	-1.38199518820478	0.178377175326431	0.915739350801366	unchanged	--	C06046	Tyrosine metabolism(ko00350);;Metabolic pathways(ko01100)
Hmyn001360	Doitungbiphenyl A	0.000822184515902384	0.000558008818864639	0.00046267744758618	0.000460307137747958	0.000154094779194903	0.000157093689658455	-1.25622506993787	0.0734165873458633	1.05131483144805	unchanged	--	--	--
Lmqn008288	3-Hydroxy-stearic acid	0.00018881940028379	0.00019443460703328	0.000250003388590518	0.000134607119619054	0.000191975261657115	0.000143901307882327	-0.42864731336407	0.109716456581579	0.978480629517496	unchanged	--	--	--
pme2246	Ellagic acid	9.80880001474231e-09	9.62600507893458e-09	9.28077255120715e-09	0.000209181756841883	0.000198705370398483	0.000116182399506382	14.1556370186872	0.0271949892696714	1.29340363294678	up	--	--	--
pme2954	Quercetin	0.00038608526724694	0.00034160552912899	0.000389452152157156	0.000254108902758468	0.000159814644831465	0.000163816587038155	-0.951321178646148	0.0143145122825097	1.27371091554412	down	Flavonoids	C00389	Metabolic pathways(ko01100);;Flavonoid biosynthesis(ko00941);;Biosynthesis of secondary metabolites(ko01110);;Flavone and flavonol biosynthesis(ko00944)
Hmqn003268	5,7,3',4',5'-Pentahydroxydihydroflavone	3.74445491229446e-05	3.64044816524107e-05	4.29916320480419e-05	0.000104034401311394	4.37718713885115e-05	5.73719540800854e-05	0.812335194790035	0.246991529925413	0.856794489328085	unchanged	--	--	--
mws0042	Epigallocatechin	0.0501316870086797	0.0330289625380643	0.0359279329396231	0.0188907217332593	0.0326192235876164	0.0401048405994315	-0.378382740621679	0.325804237124245	0.66985922895508	unchanged	Flavonoids	C12136	Metabolic pathways(ko01100);;Flavonoid biosynthesis(ko00941);;Biosynthesis of secondary metabolites(ko01110)
mws0049	Gallocatechin	0.00282874893758485	0.00158871866047216	0.00212261580215609	0.000817283851250818	0.00159189602334966	0.00252131011707844	-0.407578004684508	0.432798155168707	0.550249785025792	unchanged	Flavonoids	C12136	Biosynthesis of secondary metabolites(ko01110);;Flavonoid biosynthesis(ko00941)
pme1373	2'-Deoxycytidine-5'-monophosphate	2.24850392337943e-05	2.75453483114312e-05	6.59223586281745e-05	3.49836374687583e-06	1.24950355811658e-05	5.66206591179195e-06	-2.42073391623836	0.144276156050211	1.01834907209258	unchanged	Pyrimidine nucleotides	C00239	Pyrimidine metabolism(ko00240);;Metabolic pathways(ko01100)
pme1086	Glutathione reduced form	0.00121476538849242	0.000925347868237981	0.001560716584028	1.45401434635574e-05	0.000509809371126613	0.000209296764212131	-2.33469225106479	0.0149386137243407	1.23461350577852	down	--	--	--
pmb2855	L-Glutamine O-glycoside	1.04495326290386e-05	5.63131992678872e-06	8.24039794821683e-06	2.15658345851795e-05	1.45918351188381e-05	3.21685422292496e-05	1.49022173626448	0.0939788341323175	1.10853634894864	unchanged	--	--	--
pmn001610	Eicosadienoic acid	7.39365547777909e-06	9.17689846419629e-06	6.39517412564682e-06	7.9804181143876e-06	2.06329435268564e-05	1.7410962615275e-05	1.00291401852063	0.175478136178665	0.957699508930093	unchanged	Fatty Acyls	C16525	Biosynthesis of unsaturated fatty acids(ko01040)
pmb2857	L-Glutamic acid O-glycoside	4.7364515537854e-05	3.78772604294877e-05	3.16278416575638e-05	1.78997902056557e-05	8.71062130294741e-06	9.20410861883696e-06	-1.70628340701984	0.0113802890201696	1.2659604496302	down	--	--	--
pmb2789	13-HpOTrE(r)	7.4315828378361e-05	5.56629091469991e-05	1.72333634306415e-05	1.75290289507405e-05	3.33016827785607e-05	1.7908099261867e-05	-1.09869946495349	0.255998260864635	0.818108714809712	unchanged	--	--	--
Lmhn003074	Feruloylmalic acid	3.57378179203795e-05	2.41356034012486e-05	2.79279070004826e-05	6.03408913966970e-09	1.1880894988676e-05	6.55184361599209e-06	-2.25150013456136	0.00881661806852497	1.26036729041877	down	--	--	--
pmb2791	9-HpOTrE	4.18214536628563e-05	3.33102557975932e-05	1.53235866789931e-05	1.32408029354819e-05	2.33358889274122e-05	1.24328881586217e-05	-0.884141190930961	0.212281271117957	0.860875757573296	unchanged	--	--	--
pmn001606	Eicosenoic acid	2.19095896329294e-05	2.05878857516013e-05	1.69838137687091e-05	0.000110081899538041	5.11938876376312e-05	4.7239906743097e-05	1.80964815135381	0.133668436684368	1.05687658180044	unchanged	Fatty Acyls	C16526	Biosynthesis of unsaturated fatty acids(ko01040)
pme3967	2-(Dimethylamino)guanosine	0.000579656486204538	9.99682018569754e-05	0.000111070223498947	0.000453227139824079	0.000691028087495149	0.00125677933055979	1.60246312283031	0.144471756090669	0.933842538833079	unchanged	--	--	--
pmb2933	Caftaric acid	2.44478891034111e-05	1.04694570350732e-05	2.55932771053789e-05	0.000270266852565806	0.000214316896938935	6.23537551982574e-05	3.17611564500081	0.119878553458569	1.08217595558236	unchanged	--	--	--
pmb2804	13-HPODE	8.54074014616979e-06	9.52429029193383e-06	1.08420047337102e-05	1.4791563844377e-05	1.14382776859229e-05	6.42319926036724e-06	0.175796700476238	0.663770440603106	0.328977232231076	unchanged	Fatty Acyls	C04717	Metabolic pathways(ko01100);;Linoleic acid metabolism(ko00591)
pmn001689	9-Hydroxy-12-oxo-10-octadecenoic acid	6.41124966296924e-05	9.88997152932136e-06	8.92201913225549e-06	4.0986215254032e-06	2.11794923144923e-05	9.34795775345803e-06	-1.25993946730751	0.474090650003054	0.536966450834654	unchanged	--	--	--
Rfmb087	13-Oxo-9-hydroxy-10-octadecenoic acid	1.14010952171355e-05	2.35494866475535e-05	2.3503040887457e-05	3.95031702343709e-05	3.42457876657137e-05	3.36264122153574e-05	0.877298758382748	0.0390847814215421	1.19946059162004	up	--	--	--
mws1174	3-O-Acetylpinobanksin	0.000248206235039713	0.000247292070477829	0.000219871813707599	2.34927203837807e-05	5.29963357670688e-05	1.50773271722773e-05	-2.96579991327801	0.000193721618731936	1.35233144765653	down	--	--	--
Rfmb089	9,10-Dihydroxy-12-octadecenoic acid	0.000111940205501576	7.74508368651076e-05	8.2593719720993e-05	6.03408913966970e-09	6.54114240521708e-09	6.7079907336248e-09	-13.7838920565302	0.0137526179929648	1.3286849629423	down	--	--	--
mws2627	Tamarixetin (3,3',5,7-Tetrahydroxy-4'-Methoxyflavone)	1.27100250857694e-05	5.32499905405462e-06	8.16171762092159e-06	2.14350959871533e-05	2.5368003834633e-05	1.70166818265986e-05	1.28461628596911	0.0182756486932445	1.21221802019687	up	--	--	--
pmb2871	2,5-Dihydroxy benzoic acid O-glucoside	0.00414225624622568	0.00194113740197315	0.00184027407720936	0.0201525168177991	0.0220400159375787	0.00824337527932114	2.67021094370693	0.0775664274361497	1.15967670723427	unchanged	--	--	--
pmn001367	Protocatechuic acid-4-glucoside	0.00458070960688466	0.00271089694145195	0.00228606051875235	0.027206367022073	0.0322180335200964	0.0110860726857706	2.88009137172111	0.0842539843206744	1.15278936645432	unchanged	--	--	--
Hmtn001120	5-(2-Hydroxyethyl)-2-O-glucosylohenol	0.000228719419010425	6.7779910429138e-05	6.31175029238097e-05	0.00101205083959238	0.00117726027421896	0.000530423187276825	2.91893326231864	0.0470348270123892	1.21365769099931	up	--	--	--
pmb3075	3-O-p-Coumaroylshikimic acid	0.000130718608196466	3.85649850145716e-05	4.23883818322135e-05	6.03408913966970e-09	6.54114240521708e-09	6.7079907336248e-09	-13.4221965015788	0.143786895986593	1.03953611320339	unchanged	--	--	--
mws0582	S-(Methyl)glutathione	0.000411708032618784	0.00060181783753499	0.000327961878020658	6.03408913966970e-09	6.54114240521708e-09	6.7079907336248e-09	-16.0861282029928	0.0312955852434447	1.28438197020319	down	--	--	--
pmn001514	Digallic Acid	0.00770655619824937	0.0123244951693959	0.00848716337838392	0.0371559095590394	0.0215087298155549	0.0378971663157652	1.75956898330777	0.0434068831481842	1.22866920475406	up	--	--	--
pmf0359	Skimmin	9.80880001474231e-09	9.62600507893458e-09	9.28077255120715e-09	0.000308683886755036	0.000415951245547754	0.000160298618564521	14.9114482503729	0.0577259528618645	1.2183966190694	unchanged	--	--	--
mws0983	N-Oleoylethanolamine	5.5433888349982e-05	0.000108410208311201	3.12514547707649e-05	2.51614812580738e-05	2.21185096464413e-05	1.38341128896455e-05	-1.67460361605535	0.186686510185041	0.952114429764262	unchanged	--	--	--
pmn001515	3-Galloylshikimic acid	4.29287581978539e-05	4.20399728480669e-05	5.94423169935317e-05	4.58148274744654e-05	3.98464591517807e-05	0.000242687651419508	1.18504867069279	0.454870217094212	0.570712777089568	unchanged	--	--	--
Zmhn002783	5-O-Galloyl-shikimic acid	7.46122721121399e-05	0.000109287244329504	0.000135066176528568	0.000142619049087837	0.000109426044503276	0.000319292905597503	0.840943225275403	0.324780324096998	0.724859787156542	unchanged	--	--	--
pmn001419	1-O-[(E)-p-Cumaroyl]-glucose	0.00253306811047379	0.00131576793867837	0.00125053254142766	0.000210569597344007	0.000322391105345132	0.00030566077776217	-2.60422693309581	0.0754772176332094	1.17718947596238	unchanged	--	--	--
Smjp002166	(E)-N-(4-Hydroxycinnamoyl)tyrosine	1.71926466925067e-06	9.62600507893458e-09	1.23918937497618e-05	1.96711305953232e-05	9.93454172632358e-06	5.42124904445482e-06	1.31064395636611	0.290269243878493	0.713314237991053	unchanged	--	--	--
pmn001690	3-Hydroxy-4-isopropylbenzylalcohol 3-glucoside	0.000131394325530815	0.000160968196042184	0.000156360393548838	8.53354295219065e-05	0.000211613224744778	0.000153687521030382	0.00613827148718608	0.987862807644321	0.00816146171032809	unchanged	--	--	--
pmn001691	9,12,13-Trihyroxy-10,15-octadecadienoic acid	3.58457147205416e-05	4.84316402204795e-05	5.87153231436871e-05	4.3358282740271e-05	6.39956301182416e-05	5.68047561969423e-05	0.199149663262243	0.475472137593263	0.499789630170949	unchanged	--	--	--
mws0371	Cis-4,7,10,13,16,19-Docosahexaenoic Acid(C22:6n3)	2.44489789700794e-06	9.82130602642496e-07	1.10193706091333e-06	5.97381529370788e-06	2.9199659696889e-06	2.03744038549297e-06	1.27120116847922	0.208057527415945	0.874418662588872	unchanged	--	--	--
mws0884	Cyclic AMP	3.53291179197652e-05	3.87403922182321e-05	3.45182867087898e-05	5.24778027933585e-06	6.90650154822848e-06	7.06724090402559e-06	-2.49806744518623	0.00038282344145371	1.35931878779575	down	Purine nucleotides	C00575	Metabolic pathways(ko01100);;Purine metabolism(ko00230)
Lmtn002565	1'-O-Vanilloyl-glucose	0.00539048054143505	0.00218232230700646	0.00443280632954157	0.00488821561204642	0.00211685904104836	0.000969677327160652	-0.590197053403908	0.423539161886377	0.555788763509543	unchanged	--	--	--
Zmhn001375	Vanillic acid-C-glucoside	0.000120659138848013	0.00018982482015659	0.000800848175413166	0.000442855211047336	0.000355758199547745	0.000337769693407121	0.0321592392764377	0.972859353993458	0.0297859514704886	unchanged	--	--	--
pmn001517	3,4,5-Trimethoxyphenyl-Glucoside	0.000172602184259416	8.97207846723896e-05	0.000195040591148369	0.00433609645576664	0.000960094346365751	0.00038897402267379	3.63578884610761	0.292684669306069	0.790014250528941	unchanged	--	--	--
pmn001694	9,10,13-Trihyroxy-11-octadecadienoic acid	0.000161736213576418	0.000240275782331406	0.000289436359963647	0.00012083598729363	0.000111257564376737	0.000104987508304265	-1.03652593385904	0.0842801317035793	1.15121787315515	unchanged	--	--	--
pmp001284	Monopalmitin	6.44143896968128e-05	3.74023775122602e-05	3.99052595762905e-05	4.46301346400436e-05	6.42921619072781e-05	5.32651730864996e-05	0.194598360468248	0.550151708702494	0.42491731849636	unchanged	--	--	--
pme3184	2'-Deoxyadenosine-5'-monophosphate	3.60625981875343e-05	5.29836710666957e-05	5.59558401051282e-05	0.000524650641607303	0.000177831858189835	0.000221617107192889	2.67197447804321	0.139723430378667	1.04671281061468	unchanged	Purine nucleotides	C00360	Metabolic pathways(ko01100);;Purine metabolism(ko00230)
pmb0789	Pyridoxine-5'-O-glucoside	2.00698946968311e-05	7.76059225024904e-05	7.26199828192957e-05	0.00174116994396913	0.000645509004290844	0.000773803997738807	4.21403027051604	0.101835410662806	1.12278044324901	unchanged	--	--	--
pmc0066	2'-Deoxyinosine-5'-monophosphate	0.000638890739626899	0.000335359321388882	0.000514443534482914	0.000449345209144225	2.7991001939125e-05	0.000215207249380758	-1.10407033221119	0.159401898405016	0.90074716903385	unchanged	--	--	--
Zmhn001703	5-O-Galloylhamamelose	0.0295844307111311	0.0187814054651212	0.0142934209258091	0.0157798135545851	0.0132668903849814	0.00907143946877194	-0.717049812292831	0.205725771382783	0.872258308732982	unchanged	--	--	--
pmb2928	Gallic acid 4-O-glucoside	0.0014489777355111	0.00124378681181034	0.00100630385575789	0.00942994041660603	0.0195740052508118	0.00434014453788562	3.17219720153575	0.157931213018387	1.00877746844515	unchanged	--	--	--
mws0675	β-Nicotinamide mononucleotide	4.10825240617457e-06	8.03878379703025e-06	4.32710864215283e-06	2.54424016302428e-05	7.41620190031501e-05	3.4076592926814e-05	3.020519093382	0.120288828174579	1.07842287135685	unchanged	Pyridine nucleotides	C00455	Metabolic pathways(ko01100);;Nicotinate and nicotinamide metabolism(ko00760)
pmn001519	Galloyl Methyl gallate	0.00231890931015191	0.00294972882302152	0.00294004562452741	0.00661765260491064	0.00280476918399702	0.00412914096269793	0.7232364181587	0.249790892102981	0.844775247771096	unchanged	--	--	--
Zmhn005413	m/p Dimeric galloyl methyl este	0.00680545443689505	0.00952814069396541	0.00789010034425626	0.0174116994396913	0.00768366194532833	0.0120937619604218	0.618461765974395	0.26074862201889	0.814685032923807	unchanged	--	--	--
Hmln002806	3-O-Caffeoylshikimic acid	0.00557870051505127	0.00349231464263746	0.0047144262166232	5.60741199206016e-05	0.000482409252384759	0.000281720704166167	-4.0710187352621	0.0159864423909974	1.31273325619195	down	--	--	--
pma6460	5-O-p-Coumaroylquinic acid	0.00151753034894747	0.000323925766467347	0.000471349813936808	0.000537033933430603	0.00145060734739697	0.00165493584721561	0.655315307707054	0.433509347774811	0.542701985059485	unchanged	--	--	--
pmb3074	3-O-p-Coumaroyl quinic acid	0.00136592989538628	0.000353220908590905	0.0002529422998984	0.00109411445189189	0.00425850174387649	0.00469082338679345	2.34845386545279	0.130901926173496	1.02145461671656	unchanged	--	--	--
mws1015	Esculin(6,7-DihydroxyCoumarin-6-glucoside)	0.000509828728766256	0.000649402389308523	0.000734552523489043	0.00126105758475608	0.000810374864646338	0.000591309383169026	0.491641040984174	0.322981710186981	0.718563933997925	unchanged	--	--	--
Lmbn001162	Esculetin-glucoside	0.000589923030219969	0.000544147371550973	0.000718053372286897	0.00150235410490798	0.000720085295646325	0.000635433055550202	0.625761017379791	0.347966435881382	0.702159482886919	unchanged	--	--	--
pme3311	D-Fructose-1,6-biphosphate	0.00127492602858284	0.00058221287385756	0.000873444440702609	3.63258870751604e-05	8.73024473016306e-05	6.40173369001964e-05	-3.86312627680327	0.0510970717090711	1.23335018729275	unchanged	--	--	--
pmn001420	1-O-[(E)-Caffeoyl]-glucose	0.00495638664744929	0.00534457193104845	0.00624214449824691	0.000368481710129163	0.000341244131344169	0.000131498978348158	-4.2975946470261	0.00404451791220726	1.34997589670155	down	--	--	--
Lmsp009872	Tetramethylluteolin (3',4',5,7-Tetramethoxyflavone)	5.89345400885767e-06	8.97453844631468e-06	9.34223188943514e-06	3.35911037861923e-06	4.38598134141817e-06	4.29244327044651e-06	-1.0080764564919	0.0554329142991983	1.18922244214514	unchanged	--	--	--
mws1080	Galactinol	0.00139339453542756	0.00100912619910831	0.000577913706763669	0.000969074715830953	0.00100450143536117	0.00068139024539857	-0.166829038396607	0.703735584243567	0.285686612516997	unchanged	Organooxygen compounds	C01235	Galactose metabolism(ko00052);;Metabolic pathways(ko01100)
mws1333	Melibiose	0.000291408549771311	0.000153000002949066	0.000129838007991388	0.00020652005307694	0.000202855361857793	0.000122301577720055	-0.11112027321927	0.820388994715315	0.169903473093847	unchanged	--	C05402	Galactose metabolism(ko00052);;Metabolic pathways(ko01100);;ABC transporters(ko02010)
pme0519	D-(+)-Sucrose	0.000820527918566561	0.000611026715727171	0.000426338067063454	0.000638185381041933	0.000901151385358739	0.000446394423353618	0.0960031527962318	0.819012408423579	0.161134832477125	unchanged	Organooxygen compounds	C00089	Metabolic pathways(ko01100);;Galactose metabolism(ko00052);;Biosynthesis of secondary metabolites(ko01110);;ABC transporters(ko02010);;Starch and sucrose metabolism(ko00500)
pmb2211	Cocamidopropyl betaine	4.43183381999424e-05	3.5841895133353e-05	3.54618319181625e-05	1.06401105162842e-05	1.71915758281116e-05	1.58025355038126e-05	-1.405884773073	0.00365990432989824	1.31115774099538	down	--	--	--
Zmln000899	Syringic Aldehyde-glucoside	8.55152982618601e-05	4.5436883084811e-05	7.58692844091683e-05	0.000663213441884585	0.000732680628744371	0.000321268036202404	3.05356840768196	0.0570565362005568	1.21645864159015	unchanged	--	--	--
Lmqn00859	4-O-Glucosyl-2-hydroxy-6-methoxyacetophenone	2.44348107033914e-06	3.514561409931e-06	9.99291716496978e-06	6.41658334568987e-06	2.57517508557391e-06	1.40994511897756e-05	0.533700527576676	0.598598021905973	0.382314164486952	unchanged	--	--	--
mws0609	Guanosine 3',5'-cyclic monophosphate	6.31708518282771e-05	0.000100222756213507	0.00015422581586206	6.03408913966970e-09	6.54114240521708e-09	2.23219571645921e-05	-3.82995118740126	0.0560148940689307	1.19042037322758	unchanged	Purine nucleotides	C00942	Metabolic pathways(ko01100);;Purine metabolism(ko00230)
pmb0801	4-Pyridoxic acid-O-glucoside	1.50074640225557e-05	2.15312342493369e-05	3.37789184955436e-05	0.000304238774422146	0.000215654197164001	0.000230523828222535	3.41573404623676	0.0117716983795639	1.32639144600033	up	--	--	--
Lmtn000940	1-O-(3,4-Dihydroxy-5-methoxy-benzoyl)-glucoside	2.46091893703202e-05	5.58746812587357e-05	0.000102512320009784	0.0213781073675009	0.0328961319494373	0.0188546712876118	8.64248444345425	0.0301655321318735	1.28496598266641	up	--	--	--
pmb0981	Adenosine 5'-monophosphate	0.000142456472214108	0.000115779449977185	0.000128404644230702	2.58057878873207e-05	4.12629798793105e-05	3.24890351198561e-05	-1.95738671605749	0.0012653167162654	1.34249510427475	down	Purine nucleotides	C00020	Zeatin biosynthesis(ko00908);;Metabolic pathways(ko01100);;Purine metabolism(ko00230);;Biosynthesis of secondary metabolites(ko01110)
pmb0149	MAG(18:4)isomer1*	0.00014210771488025	0.000150689761730121	0.000222666357442462	1.10604853930146e-05	2.28598391190325e-05	5.48967054993779e-06	-3.7092377350277	0.0214647311301261	1.29623567314449	down	--	--	--
pmb1562	MAG(18:4)isomer3*	9.80880001474231e-09	9.62600507893458e-09	5.29385578290357e-06	0.000102545992656942	9.90837715670271e-05	4.73584145793911e-05	5.55032782186596	0.0438395664771685	1.24840305077255	up	--	--	--
Lmhp011388	2-γ-Linolenoyl-glycerol	0.000309315059131557	0.000335391408072478	0.000312483611799145	0.00650360832017088	0.0113968504506899	0.010460738882936	4.88896920279739	0.0259050495366071	1.29607734152663	up	--	--	--
mws0178	Chlorogenic acid	0.00431990451315935	0.00262265856156172	0.00192318231200015	0.0122324395948082	0.0139864160495553	0.0170710910847714	2.28771818944137	0.00572126482254123	1.31573269682199	up	Organooxygen compounds	C00852	Phenylpropanoid biosynthesis(ko00940);;Stilbenoid, diarylheptanoid and gingerol biosynthesis(ko00945);;Flavonoid biosynthesis(ko00941);;Biosynthesis of secondary metabolites(ko01110)
pmp000545	4-Caffeoylquinic acid	0.0011420712817165	0.000612598963223396	0.000599362603326459	0.00112421785215535	0.00156420518716758	0.00195351596809229	0.979593114629356	0.0681646519459115	1.07347146925857	unchanged	--	--	--
pmb0890	MAG(18:2)	0.000425767312639915	0.000459256702315969	0.000371241214017787	0.00424109307453429	0.005958035899472	0.00498873270859676	3.59570577489519	0.0111004778694893	1.33398686661848	up	--	--	--
pmp001283	Glyceryl linoleate	2.00524568301382e-05	7.84840280769132e-05	4.23986938017148e-05	2.29141182807212e-06	6.54114240521708e-09	6.30431875792133e-06	-4.03417025241534	0.120580123228838	1.07847754332223	unchanged	--	--	--
pmb0164	MAG(18:2)isomer1*	4.09223136615049e-05	6.33038180674334e-05	6.47632932562238e-05	6.03408913966970e-09	6.54114240521708e-09	6.7079907336248e-09	-13.097299198008	0.0182517874388791	1.31616601223778	down	--	--	--
Zmhn002422	Feruloyl glucose	0.00065280833698115	0.000610748631136001	0.000327353471820079	0.00350151488231544	0.00324288036642645	0.00479271031271417	2.85835679809011	0.0168195202140316	1.3095796159949	up	--	--	--
pme0085	Rosmarinic acid	6.0115955557019e-06	1.28785252394946e-05	9.28077255120715e-09	2.83615598651453e-05	1.64829520675465e-05	5.07742725274136e-06	1.40133342229263	0.267731032935447	0.761524355714312	unchanged	Cinnamic acids and derivatives	C01850	Tyrosine metabolism(ko00350);;Metabolic pathways(ko01100)
pmb3107	Glucosyringic Acid	2.07510613645215e-05	4.00773373680842e-05	8.79497566799896e-05	0.00187257899634416	0.000881309920062914	0.000822772330094268	4.58737886283247	0.0780324371836669	1.17340600619526	unchanged	--	--	--
mws5040	Turanose	0.000786306105181793	0.000613721997149272	0.000733500702599906	0.000579192102886429	0.000862267927727727	0.000420121459646921	-0.196712817419544	0.567175711782681	0.426242439353268	unchanged	--	--	--
pmb0964	Isopentenyladenine-7-N-glucoside	0.000110218216165654	0.000123041736031182	6.90159494785769e-05	0.000134593710532077	0.00015963294643132	0.000168191687661086	0.613332664555943	0.0608713788289263	1.10677600521857	unchanged	--	--	--
Lmgp003270	Scopoletin-O-Glucuronide	0.00573978280862671	0.00106297834974435	0.00203620149773485	0.00152595409798758	0.000935165325865868	0.00144415587171905	-1.17845281210972	0.367542873328081	0.678624895216956	unchanged	--	--	--
pmb0752	3-O-Feruloyl quinic acid	4.99300616750433e-05	1.42293746189051e-05	5.76944381630543e-05	2.27914251348813e-05	1.85397779571869e-05	7.04115427339483e-05	-0.124970946800262	0.882514051929109	0.104547806889003	unchanged	--	--	--
mws0179	Chlorogenic acid methyl ester	0.000311385805801336	0.00012323425613276	9.67654594066863e-05	0.000467152476649739	0.000288319021349957	0.000319881718117455	1.01697978841289	0.108868340006428	0.984245404657558	unchanged	--	--	--
pma3724	1-O-Feruloylquinic acid	0.00650050974310339	0.00113918422328591	0.00242248787525509	0.00162967338575501	0.00111642764985044	0.00163227774518203	-1.2004744920906	0.361701478437169	0.687904066631676	unchanged	--	--	--
pmb3317	Quinacyl syringic acid	1.43350162882117e-05	9.62600507893458e-09	9.28077255120715e-09	6.81382754738479e-05	2.66675107924694e-05	7.59419084276701e-05	3.57234910207264	0.0652551083477707	1.16486875020466	unchanged	--	--	--
mws0055	Tangeretin	0.0012383065085278	0.00170230552040359	0.00170023753138115	0.000727174786765084	0.000926007726498564	0.00150676378523288	-0.554488890447552	0.163902683250967	0.901251660570068	unchanged	--	--	--
pmb0108	Feruloyl syringic acid	2.14191496321923e-05	1.80348552934439e-05	2.16571983467169e-05	6.9231116062477e-05	2.43206942561977e-05	2.16459407651035e-05	0.914603759528669	0.363117093868174	0.689187276914264	unchanged	--	--	--
mws0232	Riboflavin	0.000622826104936088	0.000626267890435484	0.000503966573469551	0.000695462296064375	0.000808121804484541	0.000551978197500873	0.229657253844782	0.315580314742605	0.696729065056929	unchanged	Pteridines and derivatives	C00255	Oxidative phosphorylation(ko00190);;Riboflavin metabolism(ko00740);;ABC transporters(ko02010);;Biosynthesis of secondary metabolites(ko01110);;Metabolic pathways(ko01100)
pme3337	N6-Succinyl Adenosine	0.000234789976352882	0.000396120804559357	0.000343254528791147	0.000752316824847041	0.00200718588672089	0.00181935615341979	2.23274958280559	0.0893835585279716	1.14031016319483	unchanged	--	--	--
pme1286	S-(5'-Adenosy)-L-homocysteine	5.17839248778296e-05	3.22353518971121e-05	4.06466901834369e-05	2.02168804352889e-05	2.9609571287616e-05	0.00014168767094023	0.619383111456196	0.626881420568689	0.372516639030965	unchanged	--	--	--
pmb2940	1-O-Glucosyl sinapate	6.17365872927881e-05	2.20970294367543e-05	4.76619230351994e-05	4.88110879594859e-05	8.4068215779051e-05	1.32207044036707e-05	0.15194239338636	0.848587962108062	0.13792115395758	unchanged	--	--	--
pmp001161	5-Hydroxyauranetin	1.19601968179758e-05	2.10445862147908e-05	1.64826520509439e-05	1.2890825765381e-05	1.33657343146602e-05	2.03363919074392e-05	-0.0869505316636671	0.799845655601715	0.182403203970135	unchanged	--	--	--
pmp000113	5-Hydroxy-6,7,8,3',4'-pentamethoxyflavone	3.43177216515784e-05	5.61623918549838e-05	3.34644034257527e-05	3.68521937390094e-05	3.27805717669451e-05	4.71929508079617e-05	-0.0853365676970909	0.798967012755024	0.1873109318856	unchanged	--	--	--
Lmzn001582	5'-Glucosyloxyjasmanic acid	7.23529785087442e-05	6.2946586323393e-05	0.000199206626826911	4.27448170110713e-05	2.89961574887267e-05	3.16475549489381e-05	-1.69395678199807	0.220762110792675	0.894823873294479	unchanged	--	--	--
pme2735	S-Adenosylmethionine	0.0002176136776604	0.000159834466555109	0.000143573551367175	3.55126259500027e-05	1.28780558086713e-05	7.25990930454137e-06	-3.22687453265776	0.0118165671318824	1.30429194263842	down	5'-deoxyribonucleosides	C00019	Cysteine and methionine metabolism(ko00270);;Arginine and proline metabolism(ko00330);;Monobactam biosynthesis(ko00261);;Sulfur relay system(ko04122);;Zeatin biosynthesis(ko00908);;Metabolic pathways(ko01100);;Biosynthesis of amino acids(ko01230);;Biosynthesis of secondary metabolites(ko01110)
Lmhn002573	Sinapoylglucuronic acid	9.80880001474231e-09	8.57099492228335e-05	8.15037445447012e-06	1.4465052576486e-05	6.54114240521708e-09	6.7079907336248e-09	-2.69677380969882	0.435571948008892	0.588781675662825	unchanged	--	--	--
mws0043	Nobiletin	0.00156406765568408	0.00269774140117741	0.00322795581300486	0.000852616795435328	0.00133504716490481	0.00169250059532391	-0.94880259048939	0.117756408355186	1.00814703005039	unchanged	Flavonoids	C09789	Flavonoid biosynthesis(ko00941)
Cmjn004337	Benzyl-O-glucose-xyranoside	0.00108598674296554	0.00139256206808587	0.000913217707069282	0.000513775872068921	0.00149726749655419	0.00169264966178466	0.126927668751818	0.810010663246693	0.17721865474683	unchanged	--	--	--
pmn001738	Oleoside 11-methyl ester	6.95814475712454e-05	6.99746395871351e-05	0.000185223596183092	0.000128278030565889	0.00016450973149121	6.7079907336248e-09	-0.149573081287932	0.874364929989234	0.114892883252001	unchanged	--	--	--
pmn001471	Lancerin	2.73120587077158e-05	3.68077043096061e-05	3.76861237396018e-05	0.00011983701031384	0.000103793394098783	1.38661621787062e-05	1.22208567175441	0.303345295853667	0.768720526410586	unchanged	--	--	--
HJN072	Litchioside C	6.16602966260068e-06	6.27636922268932e-06	8.02394970838367e-06	1.69048359519591e-05	1.65781620292224e-05	9.61925871201796e-06	1.07450967234665	0.0784848040943986	1.14446962113842	unchanged	--	--	--
Hmcp006520	1,3-Dihydroxypropan-2-yl 12-methyl-6-(6-methylheptyl)tridec-12-enoate	7.97411846531818e-06	7.68165900860178e-06	6.03724566425526e-06	4.85824630265273e-06	4.33641401785863e-06	4.84451090782383e-06	-0.627773349079704	0.0428027551869714	1.2262073984143	down	--	--	--
pmn001668	Apigenin-3-O-rhamnoside	3.26284283157062e-05	6.91853071706625e-05	4.34195787823476e-05	0.000182001537539415	6.54114240521708e-09	1.65456318106374e-05	0.451156898472193	0.790379228613799	0.205573851455031	unchanged	--	--	--
Lmbp003668	Kaempferol-3-O-arabinoside	0.00624744270272304	0.00492797982235456	0.00206940603952917	0.00362353757380654	0.0041938171134249	0.00209423470703766	-0.418240842654548	0.481143538639805	0.512620570511827	unchanged	--	--	--
mws2523	Trehalose 6-phosphate	5.99339478234121e-05	5.20060967731239e-05	4.53613226394501e-05	9.51709948195681e-06	1.38352429806347e-05	1.8495421117211e-05	-1.91030878074596	0.00303546215805213	1.32287414264434	down	Organooxygen compounds	C00689	Starch and sucrose metabolism(ko00500);;Biosynthesis of secondary metabolites(ko01110);;Metabolic pathways(ko01100)
pmb0864	LysoPE 14:0	9.65774449451528e-06	6.19379949023446e-06	6.71340150445821e-06	3.10279568105304e-06	3.52196910904905e-06	2.71442571697646e-06	-1.27271388139128	0.0493577401958208	1.2216593662536	down	--	--	--
Lmhp008337	LysoPE 14:0(2n isomer)*	6.96065145046164e-06	7.55085229514026e-06	5.97826119870759e-06	4.66032817887156e-06	3.79771460110898e-06	3.67761865309461e-06	-0.755650691839583	0.010270787471499	1.26921879396009	down	--	--	--
pme2117	Adenosine 5'-diphosphate	0.000299419069783351	0.000302267255039745	0.000322692461605473	3.74965003682563e-05	7.29700774981994e-05	6.36223107792163e-05	-2.40866002694201	9.84890713419974e-05	1.35805706488216	down	Purine nucleotides	C00008	Metabolic pathways(ko01100);;Zeatin biosynthesis(ko00908);;Biosynthesis of secondary metabolites(ko01110);;Photosynthesis(ko00195);;Purine metabolism(ko00230);;Oxidative phosphorylation(ko00190)
pme0321	Kaempferol-7-O-rhamnoside	0.00107877182562136	0.00108538555045587	0.000391349554545403	0.000462224637185676	0.000553504202393463	0.000219038257421962	-1.04937055908587	0.186789672999306	0.903405034934962	unchanged	--	--	--
mws4183	Quercetin-3-O-arabinoside(guaijaverin)	0.026948043240502	0.0177813704930319	0.0191441713792401	0.00368937619086382	0.0179859612335452	0.0059324724715874	-1.21014298403827	0.0952411773248329	1.03109601563664	unchanged	--	--	--
mws1179	Naringenin-7-O-glucoside	0.000218561861661825	9.47926197928682e-05	0.000146832133729598	0.000142645867261792	0.0019630695151657	0.000692659669831059	2.60429840508907	0.284858310584858	0.795250348359603	unchanged	--	--	--
pme1611	Isohemiphloin	1.79283066936123e-05	0.000495728566003932	0.000319815422114598	1.96778351388117e-05	0.000383856040146155	0.00015832348795962	-0.568930318836059	0.6345759132928	0.34337267690497	unchanged	--	--	--
HJN055	Dihydrocharcone-4'-O-β-Dglucoside	0.0016253181624428	0.000799097463847155	0.000822503311365983	0.000717386153271842	0.000477074587356505	0.000541998197953846	-0.902923070618842	0.199321924107386	0.911648662356236	unchanged	--	--	--
mws2118	Phlorizin	0.00107810700695369	0.000535516053663528	0.000474721827963747	0.000452798049040814	0.000346658743668488	0.00041148305824662	-0.786232785410947	0.265234420782073	0.822065959399442	unchanged	Flavonoids	C01604	Flavonoid biosynthesis(ko00941);;Biosynthesis of secondary metabolites(ko01110)
Zmln001187	3-Phenylpropyl Glucosinolate	0.000826108035908281	0.000488316542093152	0.000462141225172111	0.000113702353021843	0.000233627802906337	0.000282227530132707	-1.49668064386395	0.0656993442750199	1.13718030930599	unchanged	--	--	--
Lmhp009187	LysoPE 15:0	2.09145413647672e-05	2.60426219629976e-05	3.24961094895768e-05	4.1616442341953e-06	8.50929947558684e-06	1.40629299068925e-05	-1.57143775521923	0.0170968920717842	1.21920376369811	down	--	--	--
Lmhp008885	LysoPE 15:0(2n isomer)*	2.47846579039172e-05	2.06392244453556e-05	2.79114078492804e-05	5.59266199638541e-06	6.60480952462786e-06	1.47061516850168e-05	-1.44670713632884	0.0149229385445618	1.23842780899825	down	--	--	--
mad2116	Di-p-Coumaroyltartaric acid	1.84340048277057e-05	4.30656771670334e-06	5.91907049376989e-06	1.30979961591764e-06	1.36855234989153e-05	8.17033271355501e-06	-0.307033114458873	0.765688632362932	0.219129996796899	unchanged	--	--	--
mws0355	Catechin gallate	0.000318524432478732	0.00023915274840553	0.000336922979517324	0.000106595536924009	0.000198109399646008	0.000151198111135903	-0.972515963384975	0.0222160217483664	1.19829178975892	down	--	--	--
pmb1283	L-Glutaminyl-L-valyl-L-valyl-L-cysteine	3.94226571259177e-05	2.85250617172428e-05	3.33643773215897e-05	3.12545703804425e-05	3.95303039355285e-05	3.75326988192382e-05	0.0964608855805598	0.593961097213696	0.378729375431968	unchanged	--	--	--
Xmyp005654	Kaempferol-4'-O-glucoside	0.000707007406395943	4.93204413561011e-05	0.000425987460100408	0.000347985920684751	0.00125640809732208	0.000876436255963267	1.06920820209881	0.260235898717665	0.754149904179699	unchanged	--	--	--
mws0045	Quercetin-3-O-rhamnoside(Quercitrin)	0.0715780833075796	0.0596983443873125	0.0573727047146125	0.0421306808275227	0.0465111564690963	0.0439626806035695	-0.508575535654213	0.0423049447274217	1.22723944527164	down	--	--	--
Lmlp003531	Luteolin-3'-O-glucoside	0.00163371013578875	0.0023716337402255	0.00197577335645699	0.00229623909938386	0.00331207111720164	0.00227743738729599	0.398832540068339	0.203603231558542	0.842086356174365	unchanged	--	--	--
pmn001640	Myricetin-3-O-arabinoside	0.0034791813652291	0.000978098376070542	0.00198474476992316	0.000812456579939082	0.0032533461942748	0.00133429389014835	-0.254528917581779	0.754874545946552	0.228390459969235	unchanged	--	--	--
Lmtn002796	Aromadendrin 7-glucoside	0.000587863182216873	0.000758604069148436	0.000492788398530097	0.000196409601496249	0.000132596224489756	0.000180206444397312	-1.8527829339936	0.0239985038343653	1.28450194244863	down	--	--	--
Lmhp008763	LysoPE 16:1(2n isomer)*	2.14801821656174e-05	1.25993710922055e-05	7.69881331000638e-06	9.95892889785041e-06	8.55508747242336e-06	7.23374814068024e-06	-0.698308908520307	0.315277441174764	0.746254588386144	unchanged	--	--	--
Li512113	Maleoyl-caffeoylquinic acid	9.80880001474231e-09	9.62600507893458e-09	9.28077255120715e-09	3.46591375639139e-05	1.85375975763852e-05	1.37387103547673e-05	11.1867210899876	0.0719124926094544	1.18822899501188	unchanged	--	--	--
pmn001416	Catechin-(7,8-bc)-4α-(3,4-dihydroxyphenyl)-dihydro-2-(3H)-ne	2.08360709646493e-05	5.73891727244881e-05	3.94298777822786e-05	0.00310427068062052	0.00566971687812205	0.00525407100872681	6.89760742701861	0.0281413358021699	1.29037264923215	up	--	--	--
pmb0876	LysoPE 16:0	0.00160820725575042	0.00173824260603161	0.00182800283350277	0.000884999740484889	0.00138723094542643	0.00245758420510901	-0.129622553572929	0.780550267470205	0.212740258213075	unchanged	--	--	--
pmb0464	Aspartic acid di-O-glucoside	0.000329869944495784	0.0010435231239237	0.00038118195261708	0.000190744262248448	0.000191720883896913	9.39864035011208e-05	-1.8807202158618	0.202958717469052	0.924440231163026	unchanged	--	--	--
mws0351	Gallate catechin gallate	0.0102413680953924	0.00704570093972017	0.00725127383364817	0.00894721328543245	0.0214389576298993	0.0131931271084325	0.828605133933035	0.220456925675569	0.870358193793943	unchanged	--	--	--
Lmhn002683	p-Coumaroylcaffeoyltartaric acid	9.80880001474231e-09	9.62600507893458e-09	4.28441708841727e-05	4.86280539222492e-05	2.82628227457418e-05	2.88301988408157e-05	1.3024378869854	0.280668344924423	0.758958711040794	unchanged	--	--	--
pmb3054	O-p-Coumaroyl-O-salicyloyl quinic acid	9.80880001474231e-09	9.62600507893458e-09	9.28077255120715e-09	4.22325898885482e-05	3.37588359533253e-05	1.52867655496272e-05	11.634220907272	0.0620988242570677	1.20951015199241	unchanged	--	--	--
pmb2654	Anthranilate O-glucosyl-O-glucoside	3.79415283236916e-05	4.28196792594606e-05	3.20269148772657e-05	3.42515013198117e-05	0.000202666395521642	2.24255583548114e-05	1.20124881444759	0.489769042933765	0.523584710203238	unchanged	--	--	--
Hmcp002539	Isorhamnetin-3-O-rhamnoside	8.03733073207985e-05	4.6773828234663e-05	0.000138551622220021	0.000729521376986066	0.00130546666536121	0.000317265601731341	3.1461802468092	0.134784213190145	1.04958719958176	unchanged	--	--	--
Lmpn006208	8-Methoxykaempferol-7-O-rhamnoside	0.000356408197869003	0.000389735554523663	0.000306956396146426	0.000287510938418284	0.000500012193390799	0.000145623025503957	-0.174467670330921	0.738515819275627	0.257825372723552	unchanged	--	--	--
mws1329	Quercetin-7-O-Glucoside	0.0108707660963384	0.0108035863669242	0.013008549525942	0.00631956860141096	0.0127886601958	0.00968335729013927	-0.268577349749586	0.409515061924845	0.602933863173442	unchanged	--	--	--
Hmcn001884	6-Hydroxyluteolin 5-glucoside	2.48315221706543e-05	2.97015734491126e-05	2.47930682720748e-05	0.00040151499589711	0.000610143227686637	0.000115064401050777	3.82819180402492	0.13543375168992	1.05254144124703	unchanged	--	--	--
pmp001309	6-Hydroxykaempferol-7-O-glucoside	0.00962864505447155	0.00755363314105195	0.0119721965910572	0.00633277655208335	0.0137720119373843	0.0118515289617075	0.132383832992003	0.739023361468903	0.242801094029076	unchanged	--	--	--
pme1598	Hesperetin-5-O-glucoside	0.0141660869546245	0.0103152270425863	0.0142315491088011	0.00577656762427557	0.0177933609293916	0.0113350136752184	-0.149381686009427	0.758237747309035	0.23351464820697	unchanged	--	--	--
pmd0130	LysoPC 14:0(2n isomer)	2.81109309755832e-05	3.31241530327338e-05	2.3156558712212e-05	2.35664703621544e-05	1.91248468056536e-05	8.9342983248845e-06	-0.709013059558906	0.113984130060575	0.990066948040066	unchanged	--	--	--
Lmfn001344	Maplexin C (2,3-Di-O-Galloyl-1,5-Anhydro-D-Glucitol)	9.80880001474231e-09	9.62600507893458e-09	2.10065130711823e-05	9.80070167152129e-06	3.50045601847189e-05	0.00353921044429082	7.41326230901202	0.417636174771981	0.618379494330542	unchanged	--	--	--
Lmfn001258	Maplexin D (2,4-Di-O-Galloyl-1,5-Anhydro-D-Glucitol)	1.7612245359804e-05	9.62600507893458e-09	2.31060300616554e-05	3.03843206356323e-05	3.34346860074668e-05	0.0039340874988102	6.61708344459046	0.417263112058844	0.618869033980394	unchanged	--	--	--
Zmhn003985	Sclerophynin A	0.000186192821613175	7.22463767857637e-05	0.000195545877653935	0.000148713479118904	0.000463519886705694	0.0315722763862607	6.14757781077797	0.416990278153238	0.619187432272351	unchanged	--	--	--
mad2400	p-Coumaroylferuloyltartaric acid	0.000124266597520102	3.48664599520209e-05	6.13108458671747e-05	2.4761220011809e-06	3.06874061972756e-05	3.33424406076339e-05	-1.728855846764	0.18362104348511	0.91816076618345	unchanged	--	--	--
mws1610	Maslinic acid	1.57300456236418e-05	1.52069489124769e-05	2.45930160637488e-05	9.94820162826877e-05	0.000116250636412719	8.50498691793251e-05	2.4373811596754	0.00689595515828726	1.32912657560894	up	--	--	--
pmb1912	10-Formyltetrahydrofuran	0.00396308216595639	0.00292448729859231	0.00811995414444116	0.000465684181625753	0.0003356405526837	0.000318897879476523	-3.74382857523429	0.100087691833334	1.12374707814943	unchanged	--	--	--
pmn001523	1,3-Trigallic acid	0.00136963544205852	0.00189621604493812	0.00134870249108043	0.0165461428753232	0.0135968546796446	0.0195187623702407	3.42787227364645	0.0120175836752419	1.33146259008096	up	--	--	--
Lmhp008801	LysoPE 18:3	0.00477448790050924	0.00490038527446162	0.0054032657793128	0.00198414259999317	0.0032583610701188	0.00466182996017812	-0.606326554356504	0.148767857079085	1.00237667261987	unchanged	--	--	--
pmb0881	LysoPE 18:2	0.00892731585341747	0.010263567481996	0.00930294328563503	0.00155780067955806	0.00171508753864792	0.00232953611532715	-2.3465262196516	0.000303870022118481	1.3553037668163	down	--	--	--
Zmhn004909	3,4-Di-O-galloyl-shikimic acid	0.000519702920781097	0.000141694794761917	0.000151132225011658	0.000554029951174006	0.00145758456596254	0.00185982769751266	2.25237822822246	0.107194150478164	1.06710623288139	unchanged	--	--	--
Lmpp005842	6-Methoxyquercetin-3-O-rhamnoside	0.00049027652073687	0.000279603360859453	0.000427317704166081	0.000899548599854981	0.000828690063380946	0.000932783378125715	1.15231918566539	0.00654627535837956	1.31350601283567	up	--	--	--
Lmjp002906	Rhamnetin 3-O-Glucoside	9.80880001474231e-09	9.62600507893458e-09	8.25658774033393e-05	0.0117805533636818	0.000431497360664153	0.000215781155254635	7.23347369371813	0.393993239949779	0.649665065170689	unchanged	--	--	--
pmn001525	3,5-Di-O-galloylshikimic acid	7.67963649154225e-05	0.000121833137615715	0.000122970236303495	0.000110738944799916	0.000113452481050487	0.000511454480146742	1.1937452751183	0.408892597135871	0.626708517430555	unchanged	--	--	--
mws0289	LysoPE 18:1	0.00027241217374276	0.000357819999906396	0.00022026366854865	3.95407156779067e-05	3.13480615802026e-05	4.99424816764441e-05	-2.81531045621531	0.0244141846645282	1.29611538290549	down	--	--	--
pmb2260	LysoPC 15:1	9.22790108053591e-06	1.82840618693763e-05	1.41191486412365e-05	3.09112977538301e-05	3.65787951235745e-05	8.00114228060691e-05	1.82499579380802	0.14715841096663	1.01993477291879	unchanged	--	--	--
Lmpp003465	Myricetin-3-O-glucoside	0.0019704789362949	0.00116217967986337	0.00398351381836813	0.00159983816723109	0.00266856806324839	0.0034183920778552	0.111281345015243	0.858790146741012	0.132729178726239	unchanged	--	--	--
Lmtp003948	3',5',5,7-Tetrahydroxy-4'-methoxyflavanone-3'-O-glucoside	0.00172209832258826	0.00105265713318749	0.0038548204389914	0.00102391788156706	0.00210159637543619	0.00273559315440257	-0.177743305043882	0.809805618988221	0.174326757771055	unchanged	--	--	--
pmb2319	LysoPC 15:0	5.2819298212719e-05	7.5225090579634e-05	7.00935502914671e-05	1.80090742645186e-05	2.61333174960434e-05	4.5421295921981e-05	-1.14551931539302	0.0281631388186341	1.17791775988699	down	--	--	--
pmb0883	LysoPE 18:0	7.02637041056041e-06	7.8142839674671e-06	7.79894253386441e-06	8.42224753028119e-06	1.3824341076626e-05	2.55201780799237e-05	1.07715895282371	0.238583252228938	0.871530455501751	unchanged	--	--	--
HJN104	Dihydromyricetin-O-glucoside	9.80880001474231e-09	0.000123822511998695	0.000167280769250758	0.000342823422198589	0.00029609571287616	0.000955739613080787	2.45359610736489	0.171998820353495	0.964618501149704	unchanged	--	--	--
pmb3072	3-O-p-Coumaroyl shikimic acid O-glucoside	9.80880001474231e-09	6.17305010150876e-05	0.000103000076167197	0.000274075033267286	0.000171007266280392	0.000678841208919792	2.7702776733981	0.171158780053912	0.973458397768793	unchanged	--	--	--
pmb3066	5-O-p-Coumaroyl shikimic acid O-glucoside	9.80880001474231e-09	3.58900251587476e-05	9.28077255120715e-09	8.0280203731561e-05	0.000118939772734864	6.7079907336248e-09	2.47198890343433	0.256435612654933	0.80620445351789	unchanged	--	--	--
Wmhn001495	1,4-Di-O-galloyl-glcose	0.00138587445541626	0.000854660904275005	0.000987886678228494	0.0028476207558799	0.00114426384475264	0.00602862033876935	1.63405411519432	0.253613130739959	0.845823738789373	unchanged	--	--	--
pmn001526	1,6-Di-O-Galloyl-D-Glucose	4.70974982041194e-05	6.54375825265973e-05	4.07302171363978e-05	8.48996341951526e-05	7.81593838063383e-05	0.00131610778193719	3.27068176285306	0.39521786580816	0.647212704016917	unchanged	--	--	--
pmn001527	Di-O-galloyl Methyl gallate	0.00501796411420851	0.00625283898805193	0.00541285591094905	0.0102519174482988	0.0049618925905175	0.00691660924544053	0.407595053478487	0.360778101973426	0.680868876146943	unchanged	--	--	--
pmb0855	LysoPC 16:0	0.00448196768673625	0.00727629723916665	0.00603745190364529	0.00552166088084197	0.00826437003219149	0.00988385167984427	0.411522502808627	0.275486764986571	0.742656853430519	unchanged	--	--	--
Zmhn003297	3-O-Digalloyl quinic acid	0.00114991832172829	0.00132646349987718	0.00170663095247198	0.00288784801681103	0.00228947252118604	0.0076538174270659	1.6170348167123	0.230689376655288	0.883116949559801	unchanged	--	--	--
pmb3064	3-O-p-Coumaroyl quinic acid O-glucoside	2.54331285715585e-05	1.55427895341197e-05	7.72820242308521e-06	7.67200911391559e-06	2.24557418771102e-05	2.16817167156828e-05	0.0891719271207886	0.889981760427668	0.0963921629784971	unchanged	--	--	--
pmb3061	5-O-p-Coumaroyl quinic acid O-glucoside	2.32119803015535e-05	1.74177214122722e-05	1.22990860242497e-05	4.60474751335172e-06	2.20458302863833e-05	2.29420736413006e-05	-0.0939262511537908	0.87950424268613	0.115566185731779	unchanged	--	--	--
Lmhn003799	Feruloylferuloyltartaric acid	9.80880001474231e-09	9.62600507893458e-09	9.28077255120715e-09	0.000107131900403091	0.00012715980835742	1.93711865741009e-05	13.1087913000679	0.125148352811867	1.07343826445805	unchanged	--	--	--
mad2394	Sinapoyl-p-coumaroyltartaric acid	6.83313705026999e-05	8.88170097510896e-06	3.48761120504863e-05	6.03408913966970e-09	6.54114240521708e-09	6.7079907336248e-09	-12.5050132961199	0.162090151389534	1.00423774613181	unchanged	--	--	--
Lmhp008718	LysoPC 17:2	1.7394272026143e-05	2.710469119004e-05	3.68096063319878e-05	2.52218221494705e-05	3.52218714712922e-05	4.93499424949739e-05	0.433315116112263	0.351978312796193	0.640391311048711	unchanged	--	--	--
Lmhp009590	LysoPC 17:1	2.3435402968556e-05	5.65003715888664e-05	4.4621954426204e-05	1.93198125165247e-05	9.16632089051086e-06	3.14731471898638e-05	-1.05475956686164	0.148066191638614	0.926062328931985	unchanged	--	--	--
pmb3055	p-Coumaroyl quinic acid O-glucuronic acid	0.000106850528160593	0.000158882561608415	0.000468802757469977	0.000181062901451022	3.4636075829225e-05	0.00022195250672957	-0.74705043729171	0.491898282067437	0.492813374000142	unchanged	--	--	--
Lmhp009773	1-α-Linolenoyl-glycerol-glucoside	0.000172395109592438	0.000604352685539109	0.000252230774002808	9.73365623663607e-06	1.71021802152403e-05	1.292331681448e-05	-4.69378209207912	0.130857025719808	1.06424155623147	unchanged	--	--	--
mws1584	Cynarin	9.80880001474231e-09	9.62600507893458e-09	9.28077255120715e-09	0.000738505465260686	0.00045221824621668	0.000546581991621823	15.884658529693	0.0205068929581529	1.31182924956608	up	--	--	--
Zmhn00785	Di-O-Glucose-quinic acid	0.000105021731891178	6.03518431765602e-05	2.53457898373467e-05	9.79198576498621e-06	2.40067194207473e-05	1.78984099419184e-05	-1.88329565607167	0.178766740358977	0.962593941406651	unchanged	--	--	--
Lmhp010573	1-Linoleoylglycerol-glucoside	3.48212400523352e-05	7.05030003103566e-05	6.83219539311366e-05	7.35823647865277e-06	4.26199035315927e-06	6.47686318623624e-06	-3.26232115421987	0.0453925913202982	1.24563849518567	down	--	--	--
Lmhp010334	2-Linoleoylglycerol-glucoside	2.77894203084333e-05	6.6713562977616e-05	4.71607613174342e-05	6.02691527813698e-06	5.38612201517586e-06	4.2981077959549e-06	-3.17261034392665	0.06446657495325	1.20334449536806	unchanged	--	--	--
pmb0854	LysoPC 18:3	0.00177604672266934	0.00121587139708143	0.00110915543956427	0.00210013120234459	0.00431751738424356	0.00446073930463012	1.4073912480285	0.0889791745531355	1.11633324886104	unchanged	--	--	--
pmb0865	LysoPC 18:3(2n isomer)*	0.0114109040171502	0.0163738346392677	0.0163279725084238	0.00709206610215845	0.0110843292024406	0.0144132360896485	-0.436781396579837	0.229399201838241	0.794528576505745	unchanged	--	--	--
pmp001251	LysoPC 18:2(isomer)*	0.013717061887283	0.0193718004432959	0.0183315881825344	0.00344533080788163	0.00370846434695779	0.00511379946916368	-2.06748985076685	0.0118618813309032	1.31496250549908	down	--	--	--
pmp001273	LysoPC 18:2	0.0020248632830433	0.00321615525248403	0.00246579814716073	0.0016002404398404	0.00187214763573319	0.00235785874286912	-0.402578114905779	0.21614534378804	0.825295393720407	unchanged	--	--	--
Lmhp010190	LysoPC 18:1(2n isomer)*	0.00301718688453474	0.00496840904368609	0.00279021270767292	0.000305479114967523	0.000157103704701303	0.000253323543393822	-3.9118814229574	0.0395020253464211	1.26240792558203	down	--	--	--
pmp001281	LysoPC 18:1	0.00302786757788412	0.00501931991499245	0.00227234559931556	0.000301932411462095	0.000174452267947139	0.000271576731512319	-3.78627004717916	0.0597591358044883	1.2151499661477	unchanged	--	--	--
pmn001710	Rosmarinyl Glucoside	0.000868111497304744	0.000633519480928281	0.0016214540843909	0.000263763445381939	0.000118976112414893	9.84136773853132e-05	-2.69840352988156	0.0938188371854533	1.12311444531319	unchanged	--	--	--
mws0126	LysoPC 18:0	7.94283929193783e-05	0.000132229223100965	0.000123372403114047	0.000246485836812019	0.000364734100514904	0.000364825256032741	1.54265758100938	0.0202131142014159	1.26707197472997	up	--	--	--
pmd0136	LysoPC 18:0(2n isomer)*	2.96421936445513e-06	7.81139616594342e-06	7.40162234897773e-06	1.62082338835017e-05	2.81625252288618e-05	2.78657388397812e-05	1.99059496062529	0.031272137114826	1.23489934322922	up	--	--	--
Lmtn003096	(-)-Secoisolariciresinol 4-O-glucoside	0.000436851256656573	0.000653445311441676	0.000445033667769385	0.00118670419746837	0.000969906059973577	6.58113517552892e-05	0.533583532373737	0.575904414263428	0.42281121387709	unchanged	--	--	--
Lmhp007840	LysoPC 19:2	7.78916809170687e-05	9.84686841769013e-05	7.05060290715207e-05	2.34933908381295e-05	6.07846559908806e-05	6.93785121609701e-05	-0.68402110510065	0.146869054016517	0.941530912450812	unchanged	--	--	--
Lmhp007598	LysoPC 19:2(2n isomer)*	8.96894876014671e-05	0.000105583371486354	9.47907172471794e-05	2.39251634387903e-05	6.09067573157779e-05	6.63792949707361e-05	-0.93980399385996	0.0608300777036399	1.16628290032228	unchanged	--	--	--
Lmmp003817	Kaempferol-3-O-(6''-malonyl)glucoside	0.000241176595029147	0.00139245511247388	0.00103903404695515	0.000154982227280672	0.000184816344691406	0.000237917524675597	-2.20984682683736	0.176145512398781	0.97563826240488	unchanged	--	--	--
Zmhn002664	p-Coumalic-piceid	7.86829241182579e-05	8.75634899785883e-06	4.62172161080615e-05	6.03408913966970e-09	6.30638807222984e-06	8.05853286799459e-06	-3.21730203915166	0.186297956085224	0.954039806693449	unchanged	--	--	--
pmb2228	LysoPC 19:0	4.46202312670628e-06	3.91799797835035e-06	4.14035887448354e-06	1.5585381793418e-05	1.50751528632236e-05	2.8236168994738e-05	2.23390854400332	0.0693512464996554	1.19338115732921	unchanged	--	--	--
Lmhp009890	LysoPC 20:3	9.60782860110693e-06	1.66487105620773e-05	1.16236520219119e-05	8.98945190941014e-06	1.56812987261071e-05	2.22325172881438e-05	0.308244831876695	0.538275645787076	0.444429296135089	unchanged	--	--	--
pmd0147	LysoPC 20:2	2.33525731017648e-05	2.23761835840434e-05	2.66275676463634e-05	6.26325043610737e-06	8.27018438099612e-06	1.46241651316058e-05	-1.31124714967168	0.0149563289399112	1.26981714475581	down	--	--	--
pmp000589	Quercetin-7-O-(6'-O-malonyl)-glucoside	0.000226888443007673	0.00091126181413914	0.00172818296872978	0.00042487362541112	0.000530174127814856	0.000402762670292908	-1.077924274382	0.366123778583619	0.67995204794884	unchanged	--	--	--
pmd0143	LysoPC 20:0	9.80880001474231e-09	9.62600507893458e-09	9.28077255120715e-09	5.39910182587179e-05	0.000181603916976843	0.00012228667107398	13.6053611930389	0.0837124821557269	1.15920056207923	unchanged	--	--	--
pmb2922	Uridine 5'-diphospho-D-glucose	0.011789087751052	0.0065096394124355	0.00736078694975242	0.000297353208259434	0.000772654276776253	0.000633532458175675	-3.91288617183721	0.0386503526240713	1.26310394906023	down	--	--	--
mws0836	Procyanidin B1	0.000188775805617057	0.00062268487743388	0.000246744806228094	0.00105670309922593	0.00488884983365924	0.00124723907707197	2.76493208044542	0.241728808745157	0.859199579836175	unchanged	--	--	--
pme2493	Kaempferol-3,7-O-dirhamnoside(Kaempferitrin)	3.54261160532443e-05	2.71538907715546e-05	2.38711781986549e-05	4.97731899500888e-06	3.91887109432561e-05	7.36000743293313e-06	-0.746584093876649	0.404639754163754	0.618614560883399	unchanged	--	--	--
Lmyp004889	Kaempferol-3-O-(2''-trans-p-Coumaroyl)glucoside	0.000196317682961726	0.000126293186635622	0.000230070351544425	1.38824277473334e-05	1.54748893435424e-05	5.71736956872916e-05	-2.67515840037126	0.0218898640114073	1.25130489607588	down	--	--	--
Lmyp004318	Kaempferol-3-O-(6''-trans-p-Coumaroyl)galactoside	0.00993228190826123	0.0174123736316728	0.00820430605496213	9.80405394326555e-05	0.000302033616592896	0.00102527911701936	-4.64041597862694	0.0552167016560389	1.22235676500387	unchanged	--	--	--
mws1290	Tiliroside	0.0286667629764186	0.0366579664528226	0.0180077923401923	0.000235188681033859	0.000598499994205351	0.00142574616381676	-5.20484578277947	0.0372179628364894	1.26841244589518	down	--	--	--
pmp000593	Luteolin-7-O-rutinoside	7.88213371851326e-05	2.83763934165793e-05	7.71881853083899e-05	0.0190999034901011	0.000826073606418859	0.000456404236192794	6.78845034386926	0.388110467110992	0.657371519745041	unchanged	--	--	--
Lmjp002867	Kaempferol-3-O-neohesperidoside	0.000204339101640448	0.000102771508447185	0.000182521860173741	0.0265955831102686	0.00128039228614121	0.000863318407417512	5.8751815670261	0.383721600070344	0.663169385197199	unchanged	--	--	--
Lmqn000780	UDP-N-acetylglucosamine	0.000261491709726347	0.000131213144787077	0.000180067611432421	1.89718467094704e-05	6.95439724650668e-05	7.91990105949968e-05	-1.77195188040985	0.05181875022136	1.15725337643157	unchanged	Pyrimidine nucleotides	C00043	Metabolic pathways(ko01100);;Amino sugar and nucleotide sugar metabolism(ko00520)
Hmmp002336	Quercetin-O-feruloyl-Pentoside	0.000119503880179611	2.73806366689695e-05	6.26813066139029e-05	0.00279398440797172	0.000126854555045177	0.00011827678327988	3.85817625896893	0.400535547285184	0.640938718658433	unchanged	--	--	--
pmn001583	Quercetin-3-O-robinobioside	0.0024336722703244	0.000389532338860886	0.00180531650059982	0.0349239670317105	0.00341992728752766	0.00178723233112877	3.11609845229999	0.386934035421931	0.658070993963813	unchanged	--	--	--
mws0059	Quercetin-3-O-rutinoside (Rutin)	0.00204066634973372	0.000663370792234177	0.00151235344706671	0.0292720368708865	0.00218125295405972	0.00159612912845083	2.97054448412943	0.402880153530148	0.637634925273735	unchanged	--	--	--
Lmjp002461	Quercetin-3-O-neohesperidoside	3.67263269885318e-05	5.90255935879069e-05	6.27906134906172e-05	6.03408913966970e-09	6.75031360346391e-06	2.95658418246032e-06	-4.02881928797594	0.0209966579853397	1.29325696325801	down	--	--	--
Lmbp002336	Quercetin-3-O-(2-O-rhamnosyl)-galactoside	0.0132647672199365	0.0132667741110116	0.00771809669297389	0.00173915858092258	0.00258767593550388	0.00149185713915816	-2.55732203880573	0.0326130679365257	1.27059100373755	down	--	--	--
Lmpp003662	Delphinidin-3-O-(6''-p-Coumaroylglucoside)	0.000121258565515581	1.45438241181503e-05	6.3673318079932e-05	0.00264326627034975	0.000105784808564372	0.000107663251274678	3.84007180492074	0.404772861250765	0.635369862127343	unchanged	--	--	--
mws4134	Oxidized Glutathione	0.000181135840272241	0.000143513040165716	0.000118608273204427	1.18683828833814e-05	3.10769675671863e-05	2.89785199692591e-05	-2.62360135127824	0.0136790182376389	1.30513446499998	down	Carboxylic acids and derivatives	C00127	Metabolic pathways(ko01100);;Glutathione metabolism(ko00480)
Lmyp003349	Quercetin-3-O-(6''-galloyl)-glucoside	2.09167210981038e-05	2.66811469665669e-05	0.00616305169217163	0.00148840865445186	2.05050278531544e-05	0.000105926627006973	-1.94335266047863	0.535234513180201	0.463849171547666	unchanged	--	--	--
Hmdp001872	Quercetin-3-O-(2''-galloyl)-glucoside	0.000114196229504967	0.000125533801790506	0.000232596784072254	0.00116491443113068	0.000183929656498698	0.000429371033536286	1.91257251712748	0.276788609835344	0.809710006272857	unchanged	--	--	--
Lmfp003026	Maplexin H	8.77833107986022e-05	0.000178637263142628	4.74092797824165e-05	0.000792611131213057	4.59304483822332e-05	0.000256737165344933	1.80324357449129	0.361718038086528	0.68503494786136	unchanged	--	--	--
Zmxp002867	Chrysoeriol-di-O-glucoside	2.18441976328311e-05	5.87239787621003e-05	0.00010479023407263	0.00638306062824726	0.00380876186383779	0.00798176364070977	6.61538174200744	0.0386801001803491	1.26652933161759	up	--	--	--
pmn001528	Tetragallic Acid(3"-O-galloyl-4"-O-galloyl-4-O-galloyl-galloyl acid)	0.00164188413580103	0.00133555472689618	0.00128600571651227	0.0199218805217939	0.0295804995435928	0.0332425660789333	4.27857979021365	0.0222256045646327	1.30573774834433	up	--	--	--
pmp001310	6-Hydroxykaempferol-3,6-O-Diglucoside	0.0073818849177614	0.0103660309582807	0.0129157418004299	0.00385625227829313	0.00330981805703984	0.00332261687682511	-1.54769567911804	0.0505274696508752	1.23004485627827	unchanged	--	--	--
pmp001311	6-Hydroxykaempferol-7,6-O-Diglucoside	0.00142031424213469	0.00123843903121093	0.00218737497062451	0.000145703139092558	0.00041052936528743	0.000251855238755462	-2.58424872744361	0.0363304238387379	1.24544508623022	down	--	--	--
Hmyp007792	PE(oxo-11:0/16:0)	0.000984182297479195	0.000581014971003292	0.000828649245188782	0.000102519174482988	0.000163201503010166	0.000162981814857971	-2.48128194422587	0.027716463695364	1.28296132664584	down	--	--	--
pmn001530	2,4,6-Tri-O-Galloyl-D-Glucose	0.000814533651890885	0.000516510041413232	0.000628081438387694	0.00270152875326501	0.00181742007760954	0.00380402701180825	2.08688990252007	0.0631216630756262	1.19873013527914	unchanged	--	--	--
Lmfn001209	1,3,6-Tri-O-galloyl-D-glucose	0.000362021011210773	0.000113725902227013	0.000296819730126607	0.000252942312191465	0.000115102302523803	6.7079907336248e-09	-1.06975243283594	0.265547177781937	0.740333415175968	unchanged	--	--	--
Hmcp001578	Isorhamnetin-3,7-O-diglucoside	2.62058440393865e-05	1.3028263096278e-05	4.58913578718191e-05	0.000113192807716715	0.000141971861937234	0.00063394239094273	3.38469447049873	0.253415246847903	0.848659939423863	unchanged	--	--	--
pmn001532	Tri-O-galloyl Methyl gallate	0.000361105523209397	0.000351520314360293	0.000305553968294243	0.00112019512606224	0.000386966716756637	0.000505558901624189	0.983154661766958	0.281651781511577	0.80528060335616	unchanged	--	--	--
pmn001533	2-O-Di-gallic acyl-Glucoside-Glucoside	9.80880001474231e-09	9.62600507893458e-09	9.28077255120715e-09	7.42394100484028e-05	2.14404112171004e-05	7.1982703230224e-05	12.5114390535449	0.0834130869539436	1.16410255290082	unchanged	--	--	--
pmb2653	D(+)-Melezitose O-rhamnoside	6.97471073048277e-06	2.41163513910908e-06	2.61325931102991e-06	1.13729171195797e-05	2.42363861985304e-05	6.09897970824204e-06	1.79734698504705	0.201518654937478	0.90220775707245	unchanged	--	--	--
pme1786	Malvidin-3,5-O-diglucoside (Malvin)	1.71904669591701e-05	5.077610723526e-05	0.000356711648990397	0.00358961258375462	0.00425566724883423	0.0164397946235069	5.83755596782639	0.197115061050734	0.942330747411957	unchanged	--	--	--
pmb0530	Nicotinic acid adenine dinucleotide	0.000292487517772933	0.000354696896036342	0.000301903531090769	3.34422629207472e-05	3.5903603868636e-05	4.27425716223535e-05	-3.08190430110307	0.00413560100096364	1.35212767242313	down	(5'->5')-dinucleotides	C00857	Metabolic pathways(ko01100);;Nicotinate and nicotinamide metabolism(ko00760)
mws4163	1,1-Kestotetraose	9.80880001474231e-09	9.62600507893458e-09	9.28077255120715e-09	9.98038343701368e-05	6.34868745978358e-05	3.46967094035224e-05	12.7512875495502	0.0727129166261733	1.1859621955812	unchanged	--	--	--
pmp001275	3-Hydroxypropyl palmitate glc-glucosamine	0.00109956648165261	0.00145523805671093	0.000719414552261074	0.0016025199846265	0.00324324376322674	0.00231172267326785	1.12830216687736	0.0957512008028435	1.06081055689735	unchanged	--	--	--
pmp001276	2,3-Dihydroxypropyl-9,12,15-octadecatrienoate-hexose-hexose	0.000318687912478978	0.000476198471254894	0.000300408295513074	0.000936155407302311	0.00161806059297053	0.00142880202626208	1.86254294287622	0.0341783691020064	1.24901196088959	up	--	--	--
Lmhp008744	1-α-Linolenoyl-glycerol-diglucoside	0.00051896181144665	0.00191033418572056	0.00200444063167072	0.000333329788618842	0.000400753991359633	0.000203423545658691	-2.24162120551789	0.134057730164494	1.0494330346373	unchanged	--	--	--
Lmhp008513	2-γ-Linolenoyl-glycerol-diglucoside	0.00105143796958028	0.00179578472528124	0.00255231557127698	0.000159387112352631	0.000311947081304802	0.000181719468973896	-3.04756259184515	0.0658257208307508	1.19447737674908	unchanged	--	--	--
Lmgn002250	Dicaffeoylquinic acid-glucoside	1.76580197598728e-05	4.13554569313427e-06	1.46203103590017e-05	0.000107265991272862	0.00111933482425276	0.000795865833929396	5.79548379632621	0.156752083697881	1.01156420129465	unchanged	--	--	--
Lmhp009190	2-Linoleoylglycerol-diglucoside	7.37305699774814e-05	0.000210531426637498	9.90279055152805e-05	5.81143125041588e-05	0.000109048111830974	6.92287003679191e-05	-0.697260119877402	0.367177993179205	0.65720431291749	unchanged	--	--	--
Lmhp009384	1-Linoleoylglycerol-diglucoside	3.31799008498683e-05	0.000197579102025732	4.99522114614473e-05	3.39457741367352e-05	0.00012971812183146	7.80959187854674e-05	-0.215512240114808	0.840056018737323	0.152179274676413	unchanged	--	--	--
Lmgn002253	Syringoylcaffeoylquinic acid O-glucose	0.00193211562957057	0.00179824470435697	0.00160031454691315	0.000405973517316977	0.00045769826996505	0.000252391878014152	-2.25589886711409	0.000616886022997146	1.34807948789928	down	--	--	--
pme2651	NADP (Nicotinamide adenine dinucleotide phosphate)	0.000348779131190871	0.000494017276212121	0.000472783177697495	3.21536496622532e-05	6.54295938921853e-05	4.88006325871204e-05	-3.16786996817294	0.0106089518588597	1.32810275305504	down	--	--	--
Lmyp003857	Kaempferol-3-O-(2'',6''-digalloyl)-glucoside	4.38464259325664e-06	6.3922021504725e-06	1.4154209337541e-05	1.66896201059775e-05	6.54114240521708e-09	6.7079907336248e-09	-0.577847929161292	0.692572184200042	0.286217197850287	unchanged	--	--	--
Hmyp007589	PE(18:3/18:3+O3)	4.39434240660456e-05	3.11444046548329e-05	4.55572500599756e-05	7.9341567643168e-06	2.89496426982896e-05	2.77129457175153e-05	-0.901235688798383	0.0944255332505015	1.0270516826533	unchanged	--	--	--
pmn001534	1,2,3,6-Tetra-O-Galloyl-D-Glucose	0.0236021525688066	0.0343466556777585	0.0441424478443916	0.0251132085449564	0.0143207411058219	0.0257750817278014	-0.646715612530993	0.16731111787193	0.897422098972128	unchanged	--	--	--
pmn001535	1,3,4,6-Tetra-O-Galloyl-D-Glucose	0.00152069096228555	0.000226136250426571	0.000653201396092962	0.000417592491182586	0.000266377122548457	0.000104786268582257	-1.60540083868974	0.291980178262284	0.772789208698416	unchanged	--	--	--
pmn001536	Tetra-O-galloyl Methyl gallate	0.0104289341490077	0.00808167299743751	0.0077520230726333	0.0408367039342379	0.0219738777199259	0.0422573602926213	2.00023922973446	0.0545440605448444	1.22189658531808	unchanged	--	--	--
pmn001548	2-O-Trigalloyl-glucose-glucose	0.000110534277499463	0.000104154444510192	6.98481254173351e-05	0.000141311663107576	0.000105864755860435	0.000114006029179472	0.344112292834575	0.199793918429502	0.833150484725173	unchanged	--	--	--
Lmdp004426	Quercetin-O-sinapoylglucosid-O-glucoside	0.000343209912515834	0.000300192316167174	0.000225564020872339	1.00635197762713e-05	4.37457068188907e-05	8.21430731947544e-05	-2.67619958777265	0.00678185450725911	1.29775541212406	down	--	--	--
pmn001646	Procyanidin C1	0.00013753027487337	0.000134699897737891	9.3272795336582e-05	4.13958628611807e-05	0.000186269931892565	2.8193685053425e-05	-0.5145314337676	0.550411672765749	0.452568709636933	unchanged	--	--	--
Lmmp002068	Gallocatechin-catechin-catechin	3.65530381882714e-05	0.000166701016844749	7.51742576647779e-05	0.000210945051779364	0.000424643697010687	8.86349175602957e-05	1.3791293995151	0.2665481279047	0.782981077653963	unchanged	--	--	--
pmp000130	Natsudaidain 3-O-(5-glucosyl-3-hydroxy-3-methylglutarate)-glucoside)	4.79944584721341e-05	9.51156257410724e-06	5.9067992500633e-05	6.03408913966970e-09	6.54114240521708e-09	6.7079907336248e-09	-12.5616124511967	0.122541793643406	1.07863887234806	unchanged	--	--	--
Lmmp001653	Gallocatechin-gallocatechin-catechin	0.000192012709621922	0.000322524647950302	0.000268554621723431	0.000290045255856945	0.00071146552354345	0.000461897335271329	0.902078487218326	0.198121802764263	0.902129891583351	unchanged	--	--	--
Lmmp001550	Gallocatechin-gallocatechin-gallocatechin	0.0029805673644797	0.000720549262403048	0.00146254663437523	0.000873132698510205	0.00190180081463684	0.00315760030477794	0.200253498382117	0.798076448884121	0.184247813061812	unchanged	--	--	--
pmf0426	1,2,3,4,6-Penta-O-Galloyl-D-Glucose	0.00257437405720254	0.00384954638667793	0.00432422129069245	0.00387750568115175	0.00162394762113523	0.00324346258616834	-0.297570838251564	0.478683123778894	0.49442138311958	unchanged	--	--	--
pmn001546	Methyl 5-galloyl gallate	0.00138358573541282	0.00101652752745789	0.00113771959508298	0.00612882433916251	0.00474487202138441	0.00952311084483601	2.52740554319509	0.0574965724842538	1.21899857177906	unchanged	--	--	--
pmn001539	3-O-Digalloyl-1,2,4,6-tetra-O-galloyl-glucose	0.0152188981562069	0.0064843978880063	0.00711134040751497	0.0025264731227797	0.00304410231666791	0.00492783905938152	-1.45663035332609	0.155172183653476	0.989684645358585	unchanged	--	--	--
pmn001542	2,3-O-Digalloyl-1,4,6-tri-O-galloyl-glucose	0.0173931821594747	0.0196081723457897	0.0234112643588951	0.0104590878420941	0.00789225170869469	0.0126363638775416	-0.963154090854615	0.0132781891288773	1.24089433583326	down	--	--	--
