# Supplementary material for: The Scarlet Alchemy of Survival: Integrated Transcriptomic and Metabolomic Analysis of Leaf Coloration in Endangered Parrotia subaequalis
Source: Plants (Basel). 2025 Jul 29;14(15):2345. doi: 10.3390/plants14152345 (PMC12348515; doi:10.3390/plants14152345)
Supplement: Supplementary file 1 [file plants-14-02345-s001.zip › Supplementary_Table_S13.xls]

#Kegg_pathway	ko_id	Gene_Cluter_frequency	Gene_Genome_frequency	Gene_P-value	Gene_rich_factor	Metabolite_Cluter_frequency	Metabolite_Genome_frequency	Metabolite_P-value	Metabolite_rich_factor
Photosynthesis	ko00195	77 out of 3388 2.27272727272727%	180 out of 12092 1.48858749586503%	1.35408784716073e-05	1.52676767676768	1 out of 58 1.72413793103448%	1 out of 168 0.595238095238095%	0.345238095238095	2.89655172413793
Amino sugar and nucleotide sugar metabolism	ko00520	123 out of 3388 3.63046044864227%	322 out of 12092 2.6629176314919%	3.92213821487353e-05	1.36333937096218	2 out of 58 3.44827586206897%	3 out of 168 1.78571428571429%	0.274003627856164	1.93103448275862
Starch and sucrose metabolism	ko00500	131 out of 3388 3.86658795749705%	349 out of 12092 2.88620575587165%	5.78139550858614e-05	1.33967855535972	3 out of 58 5.17241379310345%	4 out of 168 2.38095238095238%	0.119255464973667	2.17241379310345
Porphyrin and chlorophyll metabolism	ko00860	45 out of 3388 1.32821723730815%	96 out of 12092 0.793913331128019%	6.14128738769537e-05	1.67300029515939	2 out of 58 3.44827586206897%	3 out of 168 1.78571428571429%	0.274003627856164	1.93103448275862
Galactose metabolism	ko00052	63 out of 3388 1.8595041322314%	153 out of 12092 1.26529937148528%	0.000291745171678959	1.46961594555177	2 out of 58 3.44827586206897%	6 out of 168 3.57142857142857%	0.676121927514616	0.96551724137931
Flavonoid biosynthesis	ko00941	18 out of 3388 0.531286894923259%	32 out of 12092 0.264637777042673%	0.000726448744573843	2.00760035419126	3 out of 58 5.17241379310345%	14 out of 168 8.33333333333333%	0.919644920349494	0.620689655172414
Fructose and mannose metabolism	ko00051	75 out of 3388 2.21369539551358%	196 out of 12092 1.62090638438637%	0.00111512602587627	1.36571452666072	1 out of 58 1.72413793103448%	1 out of 168 0.595238095238095%	0.345238095238095	2.89655172413793
Carbon fixation in photosynthetic organisms	ko00710	120 out of 3388 3.54191263282172%	338 out of 12092 2.79523652001323%	0.00141512236892416	1.2671244839077	3 out of 58 5.17241379310345%	5 out of 168 2.97619047619048%	0.224937137186103	1.73793103448276
Biosynthesis of amino acids	ko01230	265 out of 3388 7.82172373081464%	813 out of 12092 6.72345352299041%	0.00168473822614146	1.16334911873322	13 out of 58 22.4137931034483%	32 out of 168 19.047619047619%	0.271577294116369	1.17672413793103
Phenylalanine, tyrosine and tryptophan biosynthesis	ko00400	40 out of 3388 1.18063754427391%	95 out of 12092 0.785643400595435%	0.00214084891068789	1.50276517740633	3 out of 58 5.17241379310345%	9 out of 168 5.35714285714286%	0.657090796574407	0.96551724137931
Ubiquinone and other terpenoid-quinone biosynthesis	ko00130	34 out of 3388 1.00354191263282%	78 out of 12092 0.645054581541515%	0.00225123442483632	1.55574728302001	1 out of 58 1.72413793103448%	5 out of 168 2.97619047619048%	0.883461090915855	0.579310344827586
Inositol phosphate metabolism	ko00562	45 out of 3388 1.32821723730815%	110 out of 12092 0.909692358584188%	0.00234658908534024	1.46007298486637	2 out of 58 3.44827586206897%	2 out of 168 1.19047619047619%	0.117835757057314	2.89655172413793
Linoleic acid metabolism	ko00591	10 out of 3388 0.295159386068477%	16 out of 12092 0.132318888521336%	0.00413218480447612	2.23066706021251	1 out of 58 1.72413793103448%	4 out of 168 2.38095238095238%	0.819694518020757	0.724137931034483
Glycolysis / Gluconeogenesis	ko00010	167 out of 3388 4.92916174734357%	503 out of 12092 4.15977505788951%	0.00526664226221385	1.18495872462979	3 out of 58 5.17241379310345%	3 out of 168 1.78571428571429%	0.039751821657889	2.89655172413793
Nicotinate and nicotinamide metabolism	ko00760	17 out of 3388 0.501770956316411%	36 out of 12092 0.297717499173007%	0.0108853465051871	1.68539288993834	7 out of 58 12.0689655172414%	11 out of 168 6.54761904761905%	0.0411353123432853	1.84326018808777
Cyanoamino acid metabolism	ko00460	32 out of 3388 0.944510035419126%	79 out of 12092 0.653324512074099%	0.0110402331136474	1.44569814535292	3 out of 58 5.17241379310345%	7 out of 168 4.16666666666667%	0.457263921702198	1.24137931034483
ABC transporters	ko02010	14 out of 3388 0.413223140495868%	29 out of 12092 0.239827985444922%	0.0160818416855624	1.72299800512967	12 out of 58 20.6896551724138%	35 out of 168 20.8333333333333%	0.587479163447715	0.993103448275862
Carbon metabolism	ko01200	388 out of 3388 11.4521841794569%	1267 out of 12092 10.4780019847833%	0.0163373817524427	1.09297404181526	12 out of 58 20.6896551724138%	16 out of 168 9.52380952380952%	0.000640139644971416	2.17241379310345
Phenylpropanoid biosynthesis	ko00940	80 out of 3388 2.36127508854782%	233 out of 12092 1.92689381409196%	0.0195408393951405	1.22543083136138	4 out of 58 6.89655172413793%	11 out of 168 6.54761904761905%	0.565101391171888	1.05329153605016
Nitrogen metabolism	ko00910	37 out of 3388 1.09208972845336%	99 out of 12092 0.818723122725769%	0.0267874852865808	1.33389383802607	2 out of 58 3.44827586206897%	3 out of 168 1.78571428571429%	0.274003627856164	1.93103448275862
Pentose and glucuronate interconversions	ko00040	61 out of 3388 1.80047225501771%	175 out of 12092 1.44723784320212%	0.0277295775858863	1.24407488615281	2 out of 58 3.44827586206897%	5 out of 168 2.97619047619048%	0.564628226440365	1.15862068965517
Ascorbate and aldarate metabolism	ko00053	49 out of 3388 1.44628099173554%	137 out of 12092 1.13298048296394%	0.0285129181381373	1.27652771912891	3 out of 58 5.17241379310345%	4 out of 168 2.38095238095238%	0.119255464973667	2.17241379310345
Phenylalanine metabolism	ko00360	35 out of 3388 1.03305785123967%	96 out of 12092 0.793913331128019%	0.0439230621962523	1.30122245179063	4 out of 58 6.89655172413793%	10 out of 168 5.95238095238095%	0.474104677194573	1.15862068965517
Stilbenoid, diarylheptanoid and gingerol biosynthesis	ko00945	7 out of 3388 0.206611570247934%	13 out of 12092 0.107509096923586%	0.0441107382286436	1.92180546726001	1 out of 58 1.72413793103448%	1 out of 168 0.595238095238095%	0.345238095238095	2.89655172413793
Pentose phosphate pathway	ko00030	88 out of 3388 2.5974025974026%	272 out of 12092 2.24942110486272%	0.0630341360439178	1.15469824293354	2 out of 58 3.44827586206897%	2 out of 168 1.19047619047619%	0.117835757057314	2.89655172413793
Phosphatidylinositol signaling system	ko04070	38 out of 3388 1.12160566706021%	111 out of 12092 0.917962289116771%	0.0888797343077581	1.22184285820649	1 out of 58 1.72413793103448%	1 out of 168 0.595238095238095%	0.345238095238095	2.89655172413793
Sulfur metabolism	ko00920	37 out of 3388 1.09208972845336%	108 out of 12092 0.893152497519021%	0.0913685678685429	1.22273601819056	3 out of 58 5.17241379310345%	5 out of 168 2.97619047619048%	0.224937137186103	1.73793103448276
Arginine biosynthesis	ko00220	34 out of 3388 1.00354191263282%	99 out of 12092 0.818723122725769%	0.0993178167262248	1.22574028359152	5 out of 58 8.62068965517241%	10 out of 168 5.95238095238095%	0.232175913591428	1.44827586206897
Arginine and proline metabolism	ko00330	56 out of 3388 1.65289256198347%	175 out of 12092 1.44723784320212%	0.136848421971197	1.14210153482881	5 out of 58 8.62068965517241%	11 out of 168 6.54761904761905%	0.314860427734278	1.3166144200627
Pyrimidine metabolism	ko00240	68 out of 3388 2.00708382526564%	216 out of 12092 1.78630499503804%	0.143235869489138	1.1235952599589	4 out of 58 6.89655172413793%	11 out of 168 6.54761904761905%	0.565101391171888	1.05329153605016
Thiamine metabolism	ko00730	16 out of 3388 0.472255017709563%	44 out of 12092 0.363876943433675%	0.143503020438572	1.29784265321455	1 out of 58 1.72413793103448%	3 out of 168 1.78571428571429%	0.721958836200233	0.96551724137931
Histidine metabolism	ko00340	27 out of 3388 0.796930342384888%	80 out of 12092 0.661594442606682%	0.153806371946803	1.20456021251476	4 out of 58 6.89655172413793%	7 out of 168 4.16666666666667%	0.187476694411416	1.6551724137931
Glucosinolate biosynthesis	ko00966	2 out of 3388 0.0590318772136954%	3 out of 12092 0.0248097915977506%	0.191498117504536	2.37937819756002	1 out of 58 1.72413793103448%	7 out of 168 4.16666666666667%	0.951806222555523	0.413793103448276
2-Oxocarboxylic acid metabolism	ko01210	67 out of 3388 1.9775678866588%	221 out of 12092 1.82765464770096%	0.242683154477758	1.08202492694471	10 out of 58 17.2413793103448%	19 out of 168 11.3095238095238%	0.0682589341597126	1.52450090744102
Pyruvate metabolism	ko00620	108 out of 3388 3.18772136953955%	364 out of 12092 3.0102547138604%	0.255300619931393	1.05895403298001	4 out of 58 6.89655172413793%	7 out of 168 4.16666666666667%	0.187476694411416	1.6551724137931
Purine metabolism	ko00230	99 out of 3388 2.92207792207792%	336 out of 12092 2.77869665894807%	0.293612271905824	1.05160018552876	8 out of 58 13.7931034482759%	14 out of 168 8.33333333333333%	0.0614724976012079	1.6551724137931
Isoquinoline alkaloid biosynthesis	ko00950	14 out of 3388 0.413223140495868%	43 out of 12092 0.355607012901092%	0.304291043020133	1.16202191043629	1 out of 58 1.72413793103448%	6 out of 168 3.57142857142857%	0.924928923596103	0.482758620689655
C5-Branched dibasic acid metabolism	ko00660	11 out of 3388 0.324675324675325%	33 out of 12092 0.272907707575256%	0.305869839898112	1.18968909878001	5 out of 58 8.62068965517241%	5 out of 168 2.97619047619048%	0.00436300481610976	2.89655172413793
Pantothenate and CoA biosynthesis	ko00770	19 out of 3388 0.560802833530106%	60 out of 12092 0.496195831955012%	0.307749256431536	1.13020464384101	4 out of 58 6.89655172413793%	7 out of 168 4.16666666666667%	0.187476694411416	1.6551724137931
Caffeine metabolism	ko00232	2 out of 3388 0.0590318772136954%	4 out of 12092 0.0330797221303341%	0.313534880850454	1.78453364817001	1 out of 58 1.72413793103448%	2 out of 168 1.19047619047619%	0.572640433418876	1.44827586206897
Tropane, piperidine and pyridine alkaloid biosynthesis	ko00960	17 out of 3388 0.501770956316411%	54 out of 12092 0.44657624875951%	0.332193141004411	1.1235952599589	2 out of 58 3.44827586206897%	5 out of 168 2.97619047619048%	0.564628226440365	1.15862068965517
Monobactam biosynthesis	ko00261	9 out of 3388 0.265643447461629%	27 out of 12092 0.223288124379755%	0.334813709326955	1.18968909878001	3 out of 58 5.17241379310345%	7 out of 168 4.16666666666667%	0.457263921702198	1.24137931034483
Tyrosine metabolism	ko00350	35 out of 3388 1.03305785123967%	117 out of 12092 0.967581872312273%	0.356346294680429	1.06766970403334	4 out of 58 6.89655172413793%	12 out of 168 7.14285714285714%	0.647186802745369	0.96551724137931
Glyoxylate and dicarboxylate metabolism	ko00630	133 out of 3388 3.92561983471074%	461 out of 12092 3.81243797552101%	0.35986283877031	1.02968752801133	8 out of 58 13.7931034482759%	12 out of 168 7.14285714285714%	0.0194128483651706	1.93103448275862
Lysine degradation	ko00310	32 out of 3388 0.944510035419126%	108 out of 12092 0.893152497519021%	0.389314894250613	1.05750142113778	5 out of 58 8.62068965517241%	6 out of 168 3.57142857142857%	0.0190848002078912	2.41379310344828
Flavone and flavonol biosynthesis	ko00944	2 out of 3388 0.0590318772136954%	5 out of 12092 0.0413496526629176%	0.430671866801942	1.42762691853601	1 out of 58 1.72413793103448%	3 out of 168 1.78571428571429%	0.721958836200233	0.96551724137931
Terpenoid backbone biosynthesis	ko00900	30 out of 3388 0.885478158205431%	103 out of 12092 0.851802844856103%	0.437733809462463	1.03953416398253	1 out of 58 1.72413793103448%	1 out of 168 0.595238095238095%	0.345238095238095	2.89655172413793
Glycine, serine and threonine metabolism	ko00260	58 out of 3388 1.71192443919717%	206 out of 12092 1.70360568971221%	0.509185879560241	1.00488302518311	3 out of 58 5.17241379310345%	8 out of 168 4.76190476190476%	0.563838254967375	1.08620689655172
Cysteine and methionine metabolism	ko00270	82 out of 3388 2.42030696576151%	292 out of 12092 2.41481971551439%	0.512850293424528	1.0022723229448	5 out of 58 8.62068965517241%	9 out of 168 5.35714285714286%	0.157523609393886	1.60919540229885
Lysine biosynthesis	ko00300	8 out of 3388 0.236127508854782%	29 out of 12092 0.239827985444922%	0.59063024458313	0.984570288645524	2 out of 58 3.44827586206897%	3 out of 168 1.78571428571429%	0.274003627856164	1.93103448275862
Tryptophan metabolism	ko00380	51 out of 3388 1.50531286894923%	190 out of 12092 1.57128680119087%	0.668537671826096	0.958012800596532	1 out of 58 1.72413793103448%	7 out of 168 4.16666666666667%	0.951806222555523	0.413793103448276
Zeatin biosynthesis	ko00908	3 out of 3388 0.0885478158205431%	12 out of 12092 0.0992391663910023%	0.696912834938357	0.892266824085006	5 out of 58 8.62068965517241%	6 out of 168 3.57142857142857%	0.0190848002078912	2.41379310344828
Valine, leucine and isoleucine biosynthesis	ko00290	22 out of 3388 0.649350649350649%	85 out of 12092 0.7029440952696%	0.708405079963728	0.92375859434683	3 out of 58 5.17241379310345%	7 out of 168 4.16666666666667%	0.457263921702198	1.24137931034483
beta-Alanine metabolism	ko00410	37 out of 3388 1.09208972845336%	144 out of 12092 1.19086999669203%	0.761578819613032	0.917052013642923	3 out of 58 5.17241379310345%	6 out of 168 3.57142857142857%	0.341640824291862	1.44827586206897
Alanine, aspartate and glutamate metabolism	ko00250	58 out of 3388 1.71192443919717%	225 out of 12092 1.86073436983129%	0.795904865635882	0.920026236389873	8 out of 58 13.7931034482759%	11 out of 168 6.54761904761905%	0.0089614741870208	2.10658307210031
Taurine and hypotaurine metabolism	ko00430	7 out of 3388 0.206611570247934%	31 out of 12092 0.256367846510089%	0.807288026272914	0.805918421754199	5 out of 58 8.62068965517241%	5 out of 168 2.97619047619048%	0.00436300481610976	2.89655172413793
Aminoacyl-tRNA biosynthesis	ko00970	29 out of 3388 0.855962219598583%	119 out of 12092 0.98412173337744%	0.839729374815311	0.869772702469418	5 out of 58 8.62068965517241%	18 out of 168 10.7142857142857%	0.814356670952047	0.804597701149425
Biosynthesis of unsaturated fatty acids	ko01040	48 out of 3388 1.41676505312869%	197 out of 12092 1.62917631491895%	0.892083352765079	0.869620457991478	1 out of 58 1.72413793103448%	5 out of 168 2.97619047619048%	0.883461090915855	0.579310344827586
Sulfur relay system	ko04122	5 out of 3388 0.147579693034238%	28 out of 12092 0.231558054912339%	0.926623411795813	0.637333445775004	1 out of 58 1.72413793103448%	2 out of 168 1.19047619047619%	0.572640433418876	1.44827586206897
Citrate cycle (TCA cycle)	ko00020	84 out of 3388 2.47933884297521%	348 out of 12092 2.87793582533907%	0.956691679039352	0.861499002564833	6 out of 58 10.3448275862069%	8 out of 168 4.76190476190476%	0.0208936133937092	2.17241379310345
Glutathione metabolism	ko00480	92 out of 3388 2.71546635182999%	387 out of 12092 3.20046311610982%	0.975714656382842	0.848460442540781	4 out of 58 6.89655172413793%	7 out of 168 4.16666666666667%	0.187476694411416	1.6551724137931
Valine, leucine and isoleucine degradation	ko00280	49 out of 3388 1.44628099173554%	222 out of 12092 1.83592457823354%	0.982435725502398	0.787767105948924	1 out of 58 1.72413793103448%	3 out of 168 1.78571428571429%	0.721958836200233	0.96551724137931
Propanoate metabolism	ko00640	33 out of 3388 0.974025974025974%	165 out of 12092 1.36453853787628%	0.993211210111584	0.713813459268005	3 out of 58 5.17241379310345%	4 out of 168 2.38095238095238%	0.119255464973667	2.17241379310345
Butanoate metabolism	ko00650	19 out of 3388 0.560802833530106%	105 out of 12092 0.86834270592127%	0.993384427028811	0.645831225052004	5 out of 58 8.62068965517241%	6 out of 168 3.57142857142857%	0.0190848002078912	2.41379310344828
Oxidative phosphorylation	ko00190	152 out of 3388 4.48642266824085%	683 out of 12092 5.64836255375455%	0.999821397765555	0.794287304602758	3 out of 58 5.17241379310345%	5 out of 168 2.97619047619048%	0.224937137186103	1.73793103448276
