# Supplementary material for: The Scarlet Alchemy of Survival: Integrated Transcriptomic and Metabolomic Analysis of Leaf Coloration in Endangered Parrotia subaequalis
Source: Plants (Basel). 2025 Jul 29;14(15):2345. doi: 10.3390/plants14152345 (PMC12348515; doi:10.3390/plants14152345)
Supplement: Supplementary file 1 [file plants-14-02345-s001.zip › Supplementary_Table_S14.xlsx]

## Sheet: Sheet1
Table S14 Leaf photosynthetic parameters and pigment contents during different growing stage of P. subaequalis
No.	Stage	Pn	Gs	Ct	Ca	Cb	Caro	Lut
1	S1	11.358±0.338	0.283±0.030	4.666±0.759	3.360±0.186	1.416±0.116	1.210±0.191	1.373±0.203
2	S2	8.383±0.234	0.143±0.015	5.020±0.302	3.600±0.186	1.310±0.239	1.443±0.075	1.666±0.150
3	S3	9.564±0.389	0.160±0.020	6.486±0.168	4.383±0.117	2.106±0.066	1.713±0.026	2.073±0.020
4	S4	7.639±0.246	0.092±0.011	1.103±0.448	0.556±0.224	0.413±0.113	0.783±0.084	0.780±0.096
Pn, Net photosynthetic rate measured under an internal light source intensity (Parln) of 700 μmol·m⁻²·s⁻¹, with units of μmol·m⁻²·s⁻¹; Gs, stomatal conductance; Ct, total chlorophyll content of healthy leaves (mg/g), calculated as pigment content per gram fresh weight; Ca, chlorophyll a content of healthy leaves (mg/g), calculated as pigment content per gram fresh weight; Cb, chlorophyll b conten…
